# Supplementary material for: Applicability of Anticancer Drugs for the Triple-Negative Breast Cancer Based on Homologous Recombination Repair Deficiency
Source: Front Cell Dev Biol. 2022 Feb 25;10:845950. doi: 10.3389/fcell.2022.845950 (PMC8913497; doi:10.3389/fcell.2022.845950)
Supplement: Supplementary file 2 [file DataSheet3.CSV]

Supplementary Table S3: The correlation between the anticancer drugs and the hallmark processes (or drug targets).
Target	Drug	Inter	Inter.type	Inter.abs
Allograft rejection	Camptothecin	0.408223776	Positive	0.408223776
Allograft rejection	Methotrexate	0.437915012	Positive	0.437915012
Androgen response	Mitoxantrone	0.476884349	Positive	0.476884349
Androgen response	Cisplatin	0.49845401	Positive	0.49845401
Androgen response	Geldanamycin	0.412508521	Positive	0.412508521
Angiogenesis	Cisplatin	0.432188149	Positive	0.432188149
Angiogenesis	Cisplatin	0.62795504	Positive	0.62795504
Angiogenesis	Geldanamycin	0.585849021	Positive	0.585849021
Angiogenesis	Tamoxifen	0.463909183	Positive	0.463909183
Apical junction	Cisplatin	0.503109332	Positive	0.503109332
Apical junction	Cisplatin	0.572345936	Positive	0.572345936
Apical junction	Geldanamycin	0.550022494	Positive	0.550022494
Apical junction	Tamoxifen	0.440342214	Positive	0.440342214
Apical surface	Mitoxantrone	0.42707215	Positive	0.42707215
Apical surface	Cisplatin	0.546935356	Positive	0.546935356
Apical surface	Cisplatin	0.47883843	Positive	0.47883843
Apical surface	Geldanamycin	0.547888512	Positive	0.547888512
Apical surface	Tamoxifen	0.467253225	Positive	0.467253225
Apoptosis	Camptothecin	0.503896253	Positive	0.503896253
Apoptosis	Cisplatin	0.63520195	Positive	0.63520195
Apoptosis	Cisplatin	0.410351738	Positive	0.410351738
Apoptosis	Geldanamycin	0.508211908	Positive	0.508211908
Apoptosis	Tamoxifen	0.569029934	Positive	0.569029934
Bile acid metabolism	Camptothecin	0.460093763	Positive	0.460093763
Bile acid metabolism	Methotrexate	0.44131295	Positive	0.44131295
Bile acid metabolism	Mitoxantrone	0.400294262	Positive	0.400294262
Cholesterol homeostasis	Fluorouracil	0.554423175	Positive	0.554423175
Coagulation	Cisplatin	0.580133621	Positive	0.580133621
Coagulation	Doxorubicin	-0.49819387	Negative	0.49819387
Coagulation	Nutlin-3a	-0.440105999	Negative	0.440105999
Coagulation	Cisplatin	0.52723426	Positive	0.52723426
Coagulation	Geldanamycin	0.555051351	Positive	0.555051351
Coagulation	Tamoxifen	0.621972963	Positive	0.621972963
Complement	Camptothecin	0.446409524	Positive	0.446409524
Complement	Methotrexate	0.413681388	Positive	0.413681388
Complement	Geldanamycin	0.415807888	Positive	0.415807888
Complement	Tamoxifen	0.415798493	Positive	0.415798493
Dna repair	Mitoxantrone	-0.550234515	Negative	0.550234515
Dna repair	Doxorubicin	0.95930949	Positive	0.95930949
Dna repair	Nutlin-3a	0.889186512	Positive	0.889186512
E2f targets	Camptothecin	-0.433543614	Negative	0.433543614
E2f targets	Doxorubicin	0.619635222	Positive	0.619635222
E2f targets	Nutlin-3a	0.605486953	Positive	0.605486953
Epithelial mesenchymal transition	Cisplatin	0.411880503	Positive	0.411880503
Epithelial mesenchymal transition	Cisplatin	0.630400818	Positive	0.630400818
Epithelial mesenchymal transition	Geldanamycin	0.632647537	Positive	0.632647537
Epithelial mesenchymal transition	Tamoxifen	0.491153865	Positive	0.491153865
Estrogen response early	Tamoxifen	0.423038906	Positive	0.423038906
Estrogen response late	Fluorouracil	0.522539689	Positive	0.522539689
Estrogen response late	Tamoxifen	0.42776917	Positive	0.42776917
G2m checkpoint	Camptothecin	-0.43780848	Negative	0.43780848
G2m checkpoint	Doxorubicin	0.943960879	Positive	0.943960879
G2m checkpoint	Nutlin-3a	0.882594111	Positive	0.882594111
Glycolysis	Doxorubicin	0.406801555	Positive	0.406801555
Glycolysis	Fluorouracil	0.587109833	Positive	0.587109833
Glycolysis	Nutlin-3a	0.455089563	Positive	0.455089563
Hedgehog signaling	Mitoxantrone	0.593985556	Positive	0.593985556
Hedgehog signaling	Cisplatin	0.470933294	Positive	0.470933294
Hedgehog signaling	Geldanamycin	0.544514948	Positive	0.544514948
Heme metabolism	Mitoxantrone	0.455513627	Positive	0.455513627
Hypoxia	Fluorouracil	0.644939765	Positive	0.644939765
Hypoxia	Geldanamycin	0.414285193	Positive	0.414285193
Hypoxia	Tamoxifen	0.448539927	Positive	0.448539927
Il2 stat5 signaling	Camptothecin	0.502987341	Positive	0.502987341
Il2 stat5 signaling	Methotrexate	0.436888424	Positive	0.436888424
Il2 stat5 signaling	Cisplatin	0.417508007	Positive	0.417508007
Il2 stat5 signaling	Geldanamycin	0.475506602	Positive	0.475506602
Il2 stat5 signaling	Tamoxifen	0.464271521	Positive	0.464271521
Il6 jak stat3 signaling	Camptothecin	0.426889794	Positive	0.426889794
Inflammatory response	Camptothecin	0.403445102	Positive	0.403445102
Interferon gamma response	Camptothecin	0.408438642	Positive	0.408438642
Kras signaling up	Mitoxantrone	0.467607276	Positive	0.467607276
Kras signaling up	Cisplatin	0.441075798	Positive	0.441075798
Kras signaling up	Doxorubicin	-0.472799513	Negative	0.472799513
Kras signaling up	Nutlin-3a	-0.489923729	Negative	0.489923729
Kras signaling up	Cisplatin	0.537144246	Positive	0.537144246
Kras signaling up	Geldanamycin	0.634317997	Positive	0.634317997
Kras signaling up	Tamoxifen	0.498443492	Positive	0.498443492
Mitotic spindle	Doxorubicin	0.536456707	Positive	0.536456707
Mitotic spindle	Nutlin-3a	0.468543997	Positive	0.468543997
Mtorc1 signaling	Doxorubicin	0.663411382	Positive	0.663411382
Mtorc1 signaling	Fluorouracil	0.446664304	Positive	0.446664304
Mtorc1 signaling	Nutlin-3a	0.690148962	Positive	0.690148962
Myc targets v1	Mitoxantrone	-0.464595085	Negative	0.464595085
Myc targets v1	Doxorubicin	0.760071653	Positive	0.760071653
Myc targets v1	Nutlin-3a	0.754184112	Positive	0.754184112
Myc targets v1	Geldanamycin	-0.442919653	Negative	0.442919653
Myc targets v2	Methotrexate	-0.442194442	Negative	0.442194442
Myc targets v2	Mitoxantrone	-0.531657255	Negative	0.531657255
Myc targets v2	Doxorubicin	0.639703436	Positive	0.639703436
Myc targets v2	Nutlin-3a	0.63020323	Positive	0.63020323
Myc targets v2	Geldanamycin	-0.50375453	Negative	0.50375453
Myogenesis	Doxorubicin	-0.493788543	Negative	0.493788543
Myogenesis	Nutlin-3a	-0.428105101	Negative	0.428105101
Oxidative phosphorylation	Mitoxantrone	-0.576833496	Negative	0.576833496
Oxidative phosphorylation	Nutlin-3a	0.447454599	Positive	0.447454599
P53 pathway	Camptothecin	0.500608771	Positive	0.500608771
P53 pathway	Cisplatin	0.624928442	Positive	0.624928442
P53 pathway	Tamoxifen	0.443581352	Positive	0.443581352
Protein secretion	Mitoxantrone	0.468323061	Positive	0.468323061
Spermatogenesis	Cisplatin	-0.522730467	Negative	0.522730467
Spermatogenesis	Doxorubicin	0.715113017	Positive	0.715113017
Spermatogenesis	Nutlin-3a	0.669290259	Positive	0.669290259
Tgf beta signaling	Mitoxantrone	0.510888294	Positive	0.510888294
Tgf beta signaling	Cisplatin	0.480264411	Positive	0.480264411
Tgf beta signaling	Geldanamycin	0.534684802	Positive	0.534684802
Unfolded protein response	Doxorubicin	0.582052965	Positive	0.582052965
Unfolded protein response	Nutlin-3a	0.587419451	Positive	0.587419451
Uv response dn	Mitoxantrone	0.643176309	Positive	0.643176309
Uv response dn	Cisplatin	0.539631464	Positive	0.539631464
Uv response dn	Geldanamycin	0.599934301	Positive	0.599934301
Uv response up	Mitoxantrone	-0.426318449	Negative	0.426318449
Uv response up	Doxorubicin	0.46864007	Positive	0.46864007
Uv response up	Nutlin-3a	0.485029554	Positive	0.485029554
Xenobiotic metabolism	Camptothecin	0.431401263	Positive	0.431401263
Xenobiotic metabolism	Cisplatin	0.467597801	Positive	0.467597801
Xenobiotic metabolism	Tamoxifen	0.567223498	Positive	0.567223498
SMAD3	Mitoxantrone	0.251555376	Positive	0.251555376
IDH1	Tamoxifen	0.33702901	Positive	0.33702901
BRCA1	Doxorubicin	-0.24849611	Negative	0.24849611
EHMT2	Mitoxantrone	-0.242008143	Negative	0.242008143
TOP2A	Doxorubicin	0.566266958	Positive	0.566266958
CASP3	Paclitaxel	0.224486261	Positive	0.224486261
DROSHA	Daunorubicin	0.364344809	Positive	0.364344809
HDAC11	Daunorubicin	-0.352282916	Negative	0.352282916
CASP7	Paclitaxel	0.225379717	Positive	0.225379717
AFP	Doxorubicin	-0.291033461	Negative	0.291033461
PTEN	Cisplatin	0.287721375	Positive	0.287721375
TYMS	Methotrexate	-0.357490295	Negative	0.357490295
SOX10	Paclitaxel	-0.358326664	Negative	0.358326664
RUNX1	Doxorubicin	-0.309279892	Negative	0.309279892
ALK	Cisplatin	-0.226008213	Negative	0.226008213
HIF1A	Geldanamycin	0.402462091	Positive	0.402462091
CCND1	Fluorouracil	0.264152386	Positive	0.264152386
ATM	Doxorubicin	0.33514455	Positive	0.33514455
CYP2C19	Doxorubicin	0.230732484	Positive	0.230732484
HTT	Mitoxantrone	0.295862035	Positive	0.295862035
NOS3	Doxorubicin	-0.376198013	Negative	0.376198013
RAD52	Mitoxantrone	-0.241904108	Negative	0.241904108
EHMT2	Cisplatin	-0.336017301	Negative	0.336017301
SLC31A1	Cisplatin	0.218611796	Positive	0.218611796
HPGD	Cisplatin	0.22552183	Positive	0.22552183
ITGAL	Fluorouracil	-0.354931573	Negative	0.354931573
CHN2	Fluorouracil	-0.374525995	Negative	0.374525995
AFP	Methotrexate	0.250345328	Positive	0.250345328
IDH1	Methotrexate	0.220179395	Positive	0.220179395
KLRD1	Methotrexate	0.369663595	Positive	0.369663595
TYMS	Tamoxifen	-0.312015586	Negative	0.312015586
BIRC5	Methotrexate	-0.354501475	Negative	0.354501475
ENOSF1	Methotrexate	-0.268267452	Negative	0.268267452
ABCC3	Methotrexate	0.257481377	Positive	0.257481377
MPHOSPH8	Mitoxantrone	0.230439213	Positive	0.230439213
FOXP3	Methotrexate	0.50999685	Positive	0.50999685
BIRC5	Doxorubicin	0.521931133	Positive	0.521931133
AMPD1	Methotrexate	0.324237273	Positive	0.324237273
CDC25C	Cisplatin	-0.285754024	Negative	0.285754024
RGS4	Cisplatin	0.303697211	Positive	0.303697211
HNRNPA1	Camptothecin	-0.241084439	Negative	0.241084439
EHMT2	Tamoxifen	-0.253393287	Negative	0.253393287
ABCC1	Cisplatin	0.229281393	Positive	0.229281393
ABCB1	Tamoxifen	0.329114326	Positive	0.329114326
SLC19A1	Cisplatin	-0.269248487	Negative	0.269248487
TFF3	Tamoxifen	0.242654626	Positive	0.242654626
ABCG2	Doxorubicin	-0.572682473	Negative	0.572682473
NOS3	Daunorubicin	-0.359897197	Negative	0.359897197
ABCC3	Doxorubicin	-0.253166344	Negative	0.253166344
TOP2B	Mitoxantrone	0.263846786	Positive	0.263846786
ATM	Fluorouracil	-0.408420826	Negative	0.408420826
SLC19A1	Methotrexate	-0.29997789	Negative	0.29997789
CBR1	Fluorouracil	0.268446753	Positive	0.268446753
CD28	Geldanamycin	0.267969279	Positive	0.267969279
ABCB1	Fluorouracil	-0.463531553	Negative	0.463531553
NOLC1	Doxorubicin	0.489606854	Positive	0.489606854
WRN	Mitoxantrone	0.271365003	Positive	0.271365003
ZNF423	Tamoxifen	0.261118579	Positive	0.261118579
ABCB1	Camptothecin	0.519624229	Positive	0.519624229
RAD52	Cisplatin	-0.277359905	Negative	0.277359905
NF1	Tamoxifen	0.225402388	Positive	0.225402388
CCNA2	Tamoxifen	-0.27472441	Negative	0.27472441
TOP1	Daunorubicin	0.232801253	Positive	0.232801253
POLK	Doxorubicin	-0.280077371	Negative	0.280077371
ABCG2	Mitoxantrone	0.33074679	Positive	0.33074679
PLAU	Cisplatin	0.25048452	Positive	0.25048452
TUBB2A	Paclitaxel	0.216972169	Positive	0.216972169
NCF4	Doxorubicin	-0.406142912	Negative	0.406142912
SDHB	Doxorubicin	0.301447742	Positive	0.301447742
RPSA	Mitoxantrone	-0.374390531	Negative	0.374390531
TOP2A	Camptothecin	-0.287252624	Negative	0.287252624
CDKN1A	Paclitaxel	0.221925623	Positive	0.221925623
DFFB	Cisplatin	-0.339961976	Negative	0.339961976
NR1I2	Doxorubicin	0.230329284	Positive	0.230329284
MYB	Fluorouracil	-0.234632686	Negative	0.234632686
TNFAIP3	Methotrexate	0.281281665	Positive	0.281281665
RB1	Methotrexate	0.233136395	Positive	0.233136395
ADORA2A	Methotrexate	0.22820099	Positive	0.22820099
ZEB1	Doxorubicin	-0.516453493	Negative	0.516453493
ABCC1	Paclitaxel	0.322984982	Positive	0.322984982
AR	Tamoxifen	0.261833468	Positive	0.261833468
TOP1	Doxorubicin	0.303838985	Positive	0.303838985
HDAC10	Daunorubicin	-0.41854078	Negative	0.41854078
ABCB1	Doxorubicin	-0.537801088	Negative	0.537801088
PERP	Fluorouracil	0.370538257	Positive	0.370538257
ERCC2	Paclitaxel	0.344906652	Positive	0.344906652
VIM	Geldanamycin	0.330735859	Positive	0.330735859
SLC22A11	Methotrexate	0.304589264	Positive	0.304589264
DPYS	Fluorouracil	-0.217098509	Negative	0.217098509
CYP2A6	Fluorouracil	-0.280416955	Negative	0.280416955
YES1	Nutlin-3a	0.244910817	Positive	0.244910817
AKR7A2	Daunorubicin	-0.268075315	Negative	0.268075315
AURKA	Tamoxifen	-0.261248199	Negative	0.261248199
EDN1	Doxorubicin	-0.24623709	Negative	0.24623709
CDKN1A	Fluorouracil	0.261231131	Positive	0.261231131
NCOA3	Methotrexate	0.346259999	Positive	0.346259999
TLR4	Methotrexate	0.369285485	Positive	0.369285485
FAS	Fluorouracil	-0.225609733	Negative	0.225609733
RAC2	Doxorubicin	-0.331968471	Negative	0.331968471
SLCO1B1	Methotrexate	0.226327017	Positive	0.226327017
BIRC5	Camptothecin	-0.257621101	Negative	0.257621101
IKZF1	Methotrexate	0.543884191	Positive	0.543884191
RB1	Nutlin-3a	-0.443395416	Negative	0.443395416
MUTYH	Cisplatin	-0.391725049	Negative	0.391725049
ABCB1	Daunorubicin	0.222614945	Positive	0.222614945
TGFB1	Doxorubicin	-0.320283333	Negative	0.320283333
CDK4	Camptothecin	-0.292404719	Negative	0.292404719
GATA3	Methotrexate	0.247862306	Positive	0.247862306
SLC28A3	Doxorubicin	-0.253575543	Negative	0.253575543
ABCC5	Fluorouracil	-0.218878827	Negative	0.218878827
HSPB2	Tamoxifen	-0.281981217	Negative	0.281981217
BAZ2B	Tamoxifen	0.307682084	Positive	0.307682084
MMP2	Paclitaxel	0.366834948	Positive	0.366834948
BRAF	Doxorubicin	0.297156681	Positive	0.297156681
H2AFX	Doxorubicin	0.222290815	Positive	0.222290815
MPHOSPH8	Methotrexate	0.387797311	Positive	0.387797311
POLH	Mitoxantrone	0.253939529	Positive	0.253939529
F5	Tamoxifen	0.306704666	Positive	0.306704666
CYP2D6	Methotrexate	-0.234214301	Negative	0.234214301
FNTB	Paclitaxel	0.222117819	Positive	0.222117819
NCOA1	Tamoxifen	0.2323509	Positive	0.2323509
E2F1	Cisplatin	-0.517677579	Negative	0.517677579
RECQL	Cisplatin	0.243146456	Positive	0.243146456
PIK3CG	Doxorubicin	-0.376701858	Negative	0.376701858
GSTP1	Camptothecin	-0.224303541	Negative	0.224303541
ABCB1	Mitoxantrone	0.286530143	Positive	0.286530143
RECQL	Mitoxantrone	0.44025961	Positive	0.44025961
EHMT2	Methotrexate	-0.374350138	Negative	0.374350138
NFE2L2	Methotrexate	0.260913933	Positive	0.260913933
RB1	Cisplatin	0.288054257	Positive	0.288054257
NPM1	Daunorubicin	0.227566499	Positive	0.227566499
VEGFA	Fluorouracil	0.366197094	Positive	0.366197094
NRP2	Daunorubicin	-0.357269461	Negative	0.357269461
PTPRC	Fluorouracil	-0.407382834	Negative	0.407382834
CBR1	Daunorubicin	-0.285425832	Negative	0.285425832
ABCG2	Fluorouracil	-0.383721867	Negative	0.383721867
POLK	Mitoxantrone	0.493390806	Positive	0.493390806
BAX	Mitoxantrone	-0.407080578	Negative	0.407080578
SLAMF1	Methotrexate	0.592901196	Positive	0.592901196
PLAU	Geldanamycin	0.341065838	Positive	0.341065838
E2F1	Methotrexate	-0.242658134	Negative	0.242658134
VDR	Tamoxifen	0.262747548	Positive	0.262747548
HEXB	Cisplatin	0.390231931	Positive	0.390231931
SETD4	Doxorubicin	-0.318172711	Negative	0.318172711
EZH2	Doxorubicin	0.589329151	Positive	0.589329151
MUC16	Tamoxifen	-0.29778136	Negative	0.29778136
ALOX5	Methotrexate	0.287958063	Positive	0.287958063
IL2	Methotrexate	0.42086915	Positive	0.42086915
ICAM3	Methotrexate	0.374502517	Positive	0.374502517
HIST3H2A	Cisplatin	-0.225154668	Negative	0.225154668
CYP2C9	Doxorubicin	-0.317462504	Negative	0.317462504
KAT2A	Cisplatin	-0.338577856	Negative	0.338577856
IL11	Doxorubicin	0.229114251	Positive	0.229114251
CBFB	Daunorubicin	0.219723571	Positive	0.219723571
FLT3	Methotrexate	0.317348312	Positive	0.317348312
RGS5	Fluorouracil	-0.275431447	Negative	0.275431447
BMP7	Daunorubicin	-0.227672288	Negative	0.227672288
RGS4	Mitoxantrone	0.271373476	Positive	0.271373476
MAD1L1	Paclitaxel	0.234126886	Positive	0.234126886
BIRC5	Fluorouracil	0.216421214	Positive	0.216421214
NR3C1	Methotrexate	0.314369638	Positive	0.314369638
ABCG2	Methotrexate	0.345197781	Positive	0.345197781
