# Supplementary material for: Applicability of Anticancer Drugs for the Triple-Negative Breast Cancer Based on Homologous Recombination Repair Deficiency
Source: Front Cell Dev Biol. 2022 Feb 25;10:845950. doi: 10.3389/fcell.2022.845950 (PMC8913497; doi:10.3389/fcell.2022.845950)
Supplement: Supplementary file 3 [file DataSheet1.CSV]

Supplementary Table S1: The predicted IC50 value (pIC50) in TNBC patients (After logarithmization).
	TCGA-A2-A04P	TCGA-A2-A04Q	TCGA-A2-A04T	TCGA-A2-A04U	TCGA-A2-A0CM	TCGA-A2-A0D0	TCGA-A2-A0D2	TCGA-A2-A0SX	TCGA-A2-A0T0	TCGA-A2-A3XT	TCGA-A2-A3XX	TCGA-A7-A0CE	TCGA-A7-A0DA	TCGA-A7-A26F	TCGA-A7-A26G	TCGA-A7-A26I	TCGA-A7-A4SE	TCGA-A7-A6VV	TCGA-A7-A6VW	TCGA-A7-A6VY	TCGA-A8-A07C	TCGA-AC-A2BK	TCGA-AC-A2QH	TCGA-AO-A0J4	TCGA-AO-A0J6	TCGA-AO-A124	TCGA-AO-A128	TCGA-AO-A129	TCGA-AO-A12F	TCGA-AO-A1KR	TCGA-AQ-A04J	TCGA-AR-A0TS	TCGA-AR-A0U4	TCGA-AR-A1AI	TCGA-AR-A1AQ	TCGA-AR-A256	TCGA-AR-A5QQ	TCGA-BH-A0AV	TCGA-BH-A0B3	TCGA-BH-A0B9	TCGA-BH-A0BL	TCGA-BH-A0BW	TCGA-BH-A0E0	TCGA-BH-A0E6	TCGA-BH-A0RX	TCGA-D8-A13Z	TCGA-D8-A142	TCGA-D8-A143	TCGA-D8-A1XK
Erlotinib	2.943355883	3.048169925	2.947901151	2.926884748	3.011327175	2.955561892	3.058833079	3.070543572	2.936065954	2.914648546	2.878880375	3.054284167	3.065939525	3.159446681	3.017550324	3.112433449	3.118133538	3.000006628	3.024099753	2.952164393	3.036634901	3.029296593	3.023197759	2.973283544	3.092855663	2.987039329	2.992495852	2.975135748	3.048244109	2.942285797	2.99381483	2.97599463	3.019239421	2.999708119	3.058315992	3.058988136	3.006910467	3.078726726	3.015200042	3.053635578	3.069846316	3.007363321	3.078816945	2.949377214	2.949199693	3.088818767	2.974998109	3.004050245	3.124372079
Rapamycin	-2.318158935	-2.250882994	-2.424960321	-2.393001691	-2.43886589	-2.461632402	-2.335106919	-2.204635358	-2.502694751	-2.236926165	-2.128816313	-2.335483994	-2.231095387	-2.49780644	-2.446703497	-2.452493189	-2.105135946	-2.199789483	-2.236380962	-2.221150147	-2.708578827	-2.63833003	-2.282186335	-2.326140243	-2.354964728	-2.574543344	-2.27953758	-2.190559244	-2.25924861	-2.26450497	-2.333872797	-2.318302548	-2.366348107	-2.555323456	-2.296627169	-2.488480274	-2.272730452	-2.384259108	-2.321874361	-2.325488654	-2.230834392	-2.513162315	-2.40360071	-2.127368161	-2.242608251	-2.303543047	-2.263959188	-2.367952847	-2.565440937
Sunitinib	3.239703753	3.213612532	3.114898255	3.27286037	3.04332564	3.256770162	3.326116223	3.061373538	3.121089125	3.522109726	3.738741031	3.145366396	3.309222062	2.648722078	2.565679932	2.75832263	3.440377267	3.471688884	3.684867595	3.508178919	2.462974306	2.730849074	3.037419291	3.059653367	3.185510737	2.939601675	2.970960183	3.49308059	3.346745993	3.491631033	3.045249183	3.038270513	2.976785342	2.820344445	3.215985129	2.891278853	3.401904755	2.959430616	3.293601845	3.203126803	3.052263341	2.490947428	3.31996735	3.720142152	3.370250453	3.185658554	3.195794865	3.277646956	2.743511226
PHA-665752	2.966569872	2.955370871	2.941927418	2.940391062	2.938637681	2.92621228	2.931247702	2.974797462	2.958272462	2.960475393	3.011945354	2.936934568	2.975309038	2.90685333	2.924626291	2.89990225	2.986533166	2.981202648	2.966570176	2.972289882	2.888644278	2.894137499	2.939723307	2.971760487	2.931533894	2.918147409	2.919407813	2.978591013	2.960561401	2.964735672	2.945631617	2.956749653	2.936108946	2.892591537	2.919507192	2.931981499	2.960699565	2.941416476	2.957623078	2.923139859	2.943535132	2.919418857	2.916031878	2.973938738	2.969206427	2.95560116	2.975049348	2.943139799	2.881922704
MG-132	0.394209534	0.406251359	0.388725209	0.382630716	0.405831059	0.39472405	0.406100206	0.419579896	0.395645347	0.380423241	0.399394737	0.398066557	0.409350432	0.404720184	0.395159863	0.409761903	0.423489655	0.407756385	0.404417862	0.39862897	0.388729896	0.389295968	0.389729481	0.405419763	0.403404786	0.394734922	0.391661206	0.407544963	0.403203471	0.397399042	0.398520257	0.39506224	0.399950441	0.394037381	0.405751743	0.408171729	0.391138319	0.400035239	0.406037852	0.401109703	0.408269008	0.391602118	0.394114963	0.393252346	0.404319343	0.396971803	0.39593121	0.381931134	0.400434049
Paclitaxel	-3.445251621	-3.367926486	-2.985826974	-2.737975489	-3.202250267	-2.880539435	-2.846045377	-3.199050721	-3.505079446	-2.651182206	-2.481465285	-3.190220801	-2.743618087	-3.913474349	-3.925986911	-3.644078362	-2.817368009	-2.898970078	-3.047151941	-3.09984911	-3.72047571	-3.411369028	-3.146340241	-3.147235073	-3.103213487	-3.482538655	-3.496854283	-2.912243527	-2.770756042	-2.998589574	-3.543076681	-3.346436343	-3.397037859	-3.495854561	-3.071984314	-3.24090475	-3.258603877	-3.218701956	-3.185367458	-3.195669582	-3.378262058	-3.813999377	-3.290511045	-2.62431827	-3.410325988	-3.471871533	-3.163106073	-3.130456759	-3.410139692
Cyclopamine	4.819693576	4.786977255	4.819533161	5.091332763	4.803327446	5.155969674	5.01678858	4.578514983	4.8388087	4.989951957	4.976192727	4.888741623	4.904877551	4.487610281	4.320709912	4.703281016	4.826013593	4.902724873	5.169218942	5.023463414	4.613136354	4.977429107	4.7927683	4.64463066	5.0483447	4.835967958	4.756456254	4.889809288	4.919305615	5.180577909	4.518707022	4.613906057	4.743892019	4.843224892	4.901594364	4.711681075	4.912092084	4.722964632	4.906182409	4.843588855	4.607989683	4.549337973	5.031827527	5.031258424	4.765315038	4.828576212	4.807885052	5.024567901	4.886068919
AZ628	3.004928251	2.877731933	2.520447811	2.53392273	2.485862126	2.51163036	2.662528043	2.696700369	2.74741999	2.934710789	3.17929612	2.736491899	2.856163415	2.637046357	2.46948035	2.318718828	2.969201206	2.997649144	3.22540993	2.971272042	1.98285379	1.929439776	2.443826216	2.629348974	2.733951333	2.515825646	2.753840036	2.965754655	2.77121089	2.92341254	2.861631246	2.782610066	2.603767952	2.441503588	2.623527085	2.300123374	3.157771335	2.558963878	2.848774025	2.74858604	2.751569079	2.269225967	3.073155529	3.125627982	3.004612467	3.059915169	2.916887337	2.93856102	2.073503869
Sorafenib	1.846645166	1.819478609	2.043617127	2.155697653	2.094075376	2.240251009	2.134329309	1.914328832	2.009125745	1.891902452	2.059756386	1.968645732	2.130339531	1.788538863	1.689064563	1.947209094	1.999775138	1.987383642	1.992547021	1.890150421	2.073978225	2.19231956	1.831282966	1.967228508	2.137331597	2.084773449	1.732161108	1.952458795	2.101329575	2.093819472	1.701142561	1.806154615	1.911772001	2.076435176	1.96447622	2.137326187	1.725784647	1.954217445	1.996395418	1.90910827	1.758100843	1.864986277	1.99434297	1.886445589	1.753810141	1.805372844	1.92376452	1.981610813	2.109484391
VX-680	1.315891472	1.3176482	1.279624258	1.343615983	1.166165719	1.251663746	1.346436916	1.297508358	1.157699464	1.563859413	1.702934494	1.239055147	1.434482251	0.968574635	0.972666842	0.96207499	1.483743872	1.498742362	1.478876065	1.436666599	0.770077856	0.880841155	1.253717962	1.301245076	1.19835567	1.046459853	1.247277641	1.498721592	1.392134112	1.369462518	1.277583913	1.294875684	1.185896947	1.021020744	1.297949904	1.037896511	1.447224731	1.16280639	1.318735909	1.28298064	1.27296507	0.922922441	1.31453148	1.626105069	1.390763446	1.247848359	1.367845549	1.286643983	0.916783526
Imatinib	2.869565018	2.750044212	2.873259471	2.917127689	2.806831571	2.877572061	2.856147486	2.795223527	2.849273466	2.821695245	2.953470916	2.771047741	2.822478578	2.576048232	2.641267274	2.710334684	2.821471379	2.903016024	2.880377568	2.893493417	2.739940844	2.773399104	2.808208599	2.799044596	2.71086265	2.811922368	2.693278813	2.873766966	2.868502838	2.951147635	2.755559886	2.757998085	2.734359524	2.759632844	2.774048362	2.769541706	2.74480354	2.719423138	2.818525938	2.777419734	2.745968281	2.656273106	2.737743769	2.906670727	2.808855162	2.75949288	2.836295371	2.853337991	2.700309856
TAE684	1.772883538	1.783990373	1.590228067	1.618629915	1.618938704	1.589857543	1.665333132	1.803537212	1.685259248	1.754466915	1.964892453	1.704647832	1.850726465	1.630326245	1.512418977	1.478561488	1.948423487	1.859881637	1.936669966	1.760543526	1.372054564	1.321076478	1.573655632	1.701723286	1.705417891	1.558070727	1.647867989	1.820107391	1.781197957	1.774880642	1.707437925	1.709840084	1.611325279	1.483814312	1.618274339	1.552246579	1.898473786	1.623995445	1.75798027	1.706620571	1.705284385	1.444451069	1.838339024	1.886064613	1.793592497	1.858001777	1.794090465	1.787979793	1.388711521
Crizotinib	2.726122946	2.67233828	2.698913665	2.815317805	2.609306564	2.775490506	2.745001983	2.586518107	2.672654122	2.919916653	3.000832589	2.662519677	2.80109039	2.416422933	2.399058516	2.421737663	2.743823682	2.82060728	2.880044284	2.830159442	2.35308463	2.541457104	2.643077283	2.67741691	2.704635955	2.574139204	2.630917275	2.811328006	2.750724127	2.830313519	2.59575389	2.657397273	2.625032931	2.554497752	2.661398731	2.504921296	2.814572353	2.592955627	2.735381526	2.633477322	2.565573968	2.468615947	2.760954387	2.897967604	2.718229285	2.654300235	2.762733958	2.748497542	2.47767003
Saracatinib	2.639853306	2.627148745	2.682091225	2.7038269	2.653003385	2.676956985	2.688979837	2.618034225	2.642856637	2.666397093	2.655228287	2.648171738	2.641328044	2.58991911	2.601845982	2.645307455	2.633627647	2.653059227	2.645500575	2.661745071	2.662071666	2.694045782	2.686527789	2.622715266	2.644562613	2.655497273	2.620012478	2.649758505	2.682162068	2.679213894	2.612710725	2.614770238	2.637926067	2.647291128	2.662694533	2.662181599	2.609515123	2.629760027	2.639648436	2.652232887	2.62257406	2.607585005	2.640953876	2.674182167	2.624498213	2.626762888	2.637736639	2.668597264	2.673768782
S-Trityl-L-cysteine	0.781882701	0.706103779	1.009187346	1.24878043	0.838185702	1.157399747	1.127107784	0.710820992	0.802682998	1.242054488	1.484790091	0.835679793	1.201117147	0.357557998	0.309743666	0.469303528	1.027988551	1.104481979	1.0963875	1.000030922	0.473711978	0.755036478	0.784609583	0.853757951	0.983322924	0.731170916	0.557622102	1.059795222	1.160047363	1.132077674	0.550861511	0.695208131	0.701970924	0.66385938	0.833983791	0.795708684	0.861404722	0.785183477	0.90909273	0.754993691	0.583160647	0.429497246	0.888336836	1.243269281	0.715865379	0.728633303	0.934539714	0.98944043	0.655871813
Z-LLNle-CHO	0.599067767	0.601500324	0.632734941	1.016740448	0.423105732	0.869474037	0.868509653	0.344154514	0.423085908	1.291800095	1.324524528	0.584419116	0.715545038	-0.056325746	-0.132717043	0.084719603	0.793076997	0.917539493	1.264127995	0.96533233	-0.094052377	0.179718014	0.601419515	0.370181849	0.579873419	0.309119073	0.506681971	0.911904525	0.847288056	1.058801307	0.37805731	0.393288933	0.35137697	0.256871486	0.708581711	0.20245874	1.012628871	0.267549896	0.662608562	0.741868103	0.392024398	-0.141559821	0.919696996	1.518986529	0.723126401	0.560858585	0.585980237	0.88500436	0.183735938
Dasatinib	1.950302063	2.046223164	2.076291522	2.179627189	2.034529134	2.167216913	2.125278272	2.040816617	1.998780905	2.461601361	2.568095787	2.001868774	2.230413835	1.5451316	1.502820784	1.598122486	2.311644952	2.25650959	2.314142843	2.205840871	1.461193966	1.685072895	1.974653221	2.117498732	2.017212243	1.815697151	1.804914454	2.304914547	2.19968476	2.129024486	1.93105761	1.99404188	1.890684239	1.658635423	2.055309984	1.931868776	2.270887562	1.949912716	2.136841569	2.053660065	1.905809906	1.465216568	2.042798174	2.480202063	2.176217941	1.911237577	2.029950936	2.020840094	1.693132145
GNF-2	2.525292964	2.502747864	2.629955542	2.688877562	2.613209778	2.703463907	2.661492404	2.595144844	2.579199645	2.633746536	2.799539731	2.547474873	2.721432617	2.327662933	2.297479997	2.420936298	2.682868296	2.683196829	2.643426159	2.60189324	2.451915094	2.553030695	2.489055222	2.634437946	2.582022557	2.556841725	2.385371301	2.663683037	2.673377409	2.656677241	2.445214753	2.521341229	2.49686421	2.505240277	2.554765531	2.58446562	2.50413381	2.542503456	2.611217886	2.521466382	2.45825584	2.394338313	2.532634196	2.647699572	2.513302657	2.449504869	2.591545196	2.557839714	2.491780445
CGP-60474	-2.001441674	-2.049928171	-2.091884203	-1.884235547	-2.173271448	-1.911938441	-1.832902828	-2.137867837	-2.177268449	-1.975569801	-1.847805046	-2.040823306	-1.90786783	-2.304693592	-2.397289687	-2.184973339	-1.921672185	-1.855742555	-1.729550594	-1.834376881	-2.399012368	-2.167930174	-2.042368994	-2.193263876	-1.966519246	-2.199594207	-2.065887509	-1.933129864	-1.92256563	-1.708486219	-2.233446712	-2.209256816	-2.145972032	-2.14171407	-1.992675249	-2.269291391	-1.959859204	-2.179084821	-2.009195684	-2.061773381	-2.114444176	-2.307939891	-1.928213205	-1.80063874	-2.095591427	-1.982579458	-1.981923359	-1.914590323	-2.165434822
CGP-082996	2.900782392	2.962274337	2.805878234	2.883892316	2.930680186	3.072363572	3.0634884	3.058345729	2.780473799	2.973148646	3.210234899	2.923685915	3.057430416	2.530936896	2.567005342	2.861084113	3.233976763	3.13542307	3.20553416	3.160546388	2.376147945	2.615988044	2.793707764	2.938839008	2.996384644	2.733365157	2.869947595	3.192207049	3.01170352	3.207765367	2.823365251	2.817220141	2.839554487	2.790412309	3.091997974	2.840911482	2.910346321	2.842445584	3.036965813	2.962721575	3.002176004	2.538356488	2.784457824	3.222191614	3.075724695	2.804951399	2.897230793	2.782696205	2.737315476
A-770041	2.537194514	2.54034454	2.6437817	2.692472232	2.658529682	2.726976361	2.64289848	2.640288938	2.560060423	2.63697191	2.721924344	2.618543111	2.644005907	2.381667812	2.452549338	2.577853297	2.670097116	2.627378737	2.612299778	2.612825463	2.598793229	2.630638395	2.562463735	2.615467107	2.627332396	2.621115971	2.520679164	2.660531955	2.673943126	2.701343482	2.520216544	2.568509658	2.548064106	2.61639889	2.662099979	2.664678401	2.441104157	2.592063678	2.60282834	2.633324956	2.578530364	2.471630484	2.506831747	2.687030897	2.565149114	2.467704635	2.55967603	2.600823877	2.599836432
WH-4-023	3.333626634	3.327602899	3.374534717	3.507162557	3.278302822	3.460866793	3.453114773	3.329619528	3.265380628	3.638578044	3.795299057	3.346462022	3.53677848	2.856680884	2.897091345	3.037077989	3.562290918	3.551157947	3.583173125	3.563269559	2.876176958	3.159387088	3.318796114	3.359957296	3.388983761	3.168831644	3.167696349	3.577593533	3.507257905	3.552986028	3.198531934	3.298506793	3.222551719	3.091249058	3.384776228	3.204480775	3.369730078	3.297071434	3.413515298	3.313305854	3.26035972	2.932774552	3.295715723	3.687904246	3.392140148	3.260292478	3.405991587	3.401545173	3.086808824
WZ-1-84	3.567648448	3.644335179	3.802924314	3.752654883	3.810258078	3.760192584	3.757576591	3.72373465	3.664553956	3.801440611	3.716213614	3.722980278	3.705179952	3.661241281	3.673689002	3.729309379	3.730722792	3.659216616	3.591329122	3.590401507	3.82095886	3.74202917	3.718470473	3.738013625	3.707372739	3.751145598	3.629109357	3.704934569	3.781840492	3.586077331	3.711107676	3.704423489	3.695998872	3.734688251	3.785240102	3.874736472	3.607337161	3.757967945	3.68248211	3.796800376	3.705085237	3.604952366	3.671980137	3.760505909	3.655625354	3.573544072	3.599773526	3.662620968	3.801481642
BI-2536	-1.858440652	-1.791627521	-1.542045231	-1.377851043	-1.751192005	-1.428873612	-1.332438886	-1.827859977	-1.958930174	-0.978854578	-0.926129659	-1.757148896	-1.365622171	-2.322473705	-2.339571347	-2.16671146	-1.417099866	-1.370154638	-1.436401652	-1.475938336	-2.448442335	-2.103068559	-1.699081196	-1.654938894	-1.674648454	-2.041679802	-1.867239423	-1.320715838	-1.407800241	-1.562947587	-1.885247815	-1.813969707	-1.829816045	-2.004833541	-1.51925059	-1.881500282	-1.508255411	-1.808706657	-1.625269277	-1.683508124	-1.844537277	-2.32613036	-1.693497658	-1.003405964	-1.676674876	-1.980705657	-1.684904232	-1.777668289	-2.011252775
BMS-536924	3.167187656	3.353529512	3.285011516	3.003756351	3.221791852	3.091095623	3.19247274	3.258612423	3.118303564	3.34750492	3.533517224	3.19571152	3.332936542	3.323289001	3.077022084	3.08977844	3.380190956	3.247433712	3.142128956	3.248553451	3.004794398	2.970870004	3.089900064	3.251189299	3.243813995	2.98254718	3.424147912	3.294089873	3.229169699	3.08435354	3.282344674	3.320384272	3.191657899	3.119231805	3.213862365	3.07039759	3.089177711	3.113592456	3.286552622	3.045904042	3.259792355	3.213074708	3.363352229	3.187127683	3.283811998	3.385215969	3.333809219	3.308481411	2.943839299
BMS-509744	3.530785521	3.559796749	3.763125463	3.901085923	3.735894517	3.968409306	3.951033275	3.6537413	3.567493313	3.82813512	4.005718592	3.659674512	3.877335356	3.217642231	3.122627585	3.504360583	3.880805954	3.860614002	3.864970583	3.765208153	3.39978458	3.641434131	3.586883492	3.665102429	3.725026991	3.609734076	3.413320825	3.848836032	3.87920025	3.866666537	3.434729037	3.499189523	3.528667705	3.592998286	3.794621382	3.678431127	3.558275015	3.588330399	3.738828028	3.704497036	3.530228752	3.229999332	3.665071764	3.921731322	3.571938252	3.438515888	3.605004205	3.650059387	3.638396104
CMK	2.215082349	2.149259717	2.170949867	2.6083154	2.008767805	2.660504657	2.557186888	1.914120765	2.015828157	2.530208541	2.66201837	2.180721704	2.324708472	1.430099311	1.366570422	1.880596438	2.299579662	2.490828357	2.804116637	2.690179899	1.495551471	2.16383335	2.201459211	1.955271031	2.282693138	1.966437298	2.110913002	2.465110976	2.313231173	2.822926085	1.814239326	1.90159041	1.992330761	2.040446431	2.374554727	1.743298379	2.291081422	1.896280915	2.305417736	2.189706904	1.977490524	1.621056556	2.317769029	2.702011384	2.195961214	2.03765886	2.199779823	2.349504192	2.020326338
Pyrimethamine	4.831845196	4.715456741	4.73837092	4.838634201	4.636045092	4.784210867	4.793256318	4.543839449	4.787198321	4.881271067	4.909354847	4.735749938	4.77287682	4.611590652	4.478757526	4.499413771	4.706859689	4.82302381	4.966515579	4.835501976	4.516901025	4.590351071	4.667365359	4.610999125	4.7588785	4.706900405	4.674055889	4.771530879	4.792946181	4.882829499	4.666847912	4.660673997	4.647723953	4.658597076	4.660013691	4.555533442	4.92556141	4.614440221	4.766124593	4.718554926	4.584719171	4.49359617	4.961085224	4.91180459	4.739797545	4.859534942	4.794624257	4.930531722	4.559253413
JW-7-52-1	-2.479570024	-2.218006995	-2.407843229	-2.148803567	-2.291803232	-1.893054983	-1.843879529	-2.113911546	-2.717942149	-1.950057152	-1.832672708	-2.17784538	-1.969399234	-2.941796629	-2.941575017	-2.327535059	-1.651945956	-1.930922855	-1.767420188	-1.818764857	-3.145569625	-2.617548102	-2.215879542	-2.347328593	-1.972842844	-2.711112854	-2.309229923	-1.818092948	-1.986618518	-1.739779595	-2.582673774	-2.544958544	-2.402881762	-2.542198308	-1.809872354	-2.370081912	-2.221029435	-2.284959796	-2.111206077	-2.119361105	-2.1115633	-2.938958961	-2.487534683	-1.532543442	-2.159994013	-2.432835026	-2.370126325	-2.404149839	-2.352121065
A-443654	-1.32351459	-1.273503443	-1.145874428	-1.12158611	-1.144206879	-1.027917181	-1.031460364	-1.231908126	-1.289080805	-1.11164667	-1.119498808	-1.227491394	-1.128072948	-1.351382321	-1.379337384	-1.202883312	-1.15739125	-1.152306425	-1.194325576	-1.183172008	-1.320190661	-1.167362968	-1.218238879	-1.172597923	-1.174157378	-1.241616785	-1.26976803	-1.132874693	-1.154001918	-1.192216918	-1.292308313	-1.282136256	-1.213423642	-1.173477386	-1.087216089	-1.162024093	-1.264086046	-1.206493453	-1.174086868	-1.194266165	-1.243726427	-1.314261834	-1.25682108	-1.130826601	-1.258762453	-1.397858543	-1.273057528	-1.334984694	-1.118880111
GW843682X	-2.176831712	-2.182246201	-2.169292452	-2.145948001	-2.187553954	-2.149475662	-2.149185268	-2.192614977	-2.191242091	-2.123805973	-2.104400823	-2.183693786	-2.149165949	-2.244245027	-2.245979109	-2.228490419	-2.155595607	-2.141850678	-2.136174896	-2.145679166	-2.257420501	-2.218138435	-2.18487883	-2.17781004	-2.176035204	-2.206243306	-2.189760753	-2.141766005	-2.155826412	-2.144050031	-2.197546024	-2.189805435	-2.192371199	-2.204880843	-2.169268242	-2.208656882	-2.153798622	-2.199193136	-2.1669009	-2.180818549	-2.196358226	-2.237833011	-2.169007731	-2.117559829	-2.168585177	-2.194727198	-2.167742052	-2.174102679	-2.21934279
MS-275	0.598401692	0.563620965	0.584523959	0.798845582	0.576115426	0.887501425	0.975142783	0.379243478	0.501692322	0.614458555	0.616507814	0.712002888	0.755022041	0.547512367	0.388517419	0.734043097	0.586050651	0.651272292	0.8289852	0.729469502	0.513041142	0.874831847	0.577697306	0.39956215	1.06962575	0.655474631	0.677232209	0.620492738	0.76792059	0.961360529	0.350838808	0.405262441	0.659847059	0.865330191	0.808034077	0.584140453	0.463580143	0.57058341	0.665167908	0.617896626	0.49673336	0.563144098	0.918769344	0.641348635	0.442391896	0.626102267	0.628491124	0.758037949	0.874468872
Parthenolide	3.391863416	3.398265818	3.356811033	3.416222317	3.368925381	3.436205155	3.434429934	3.376334849	3.380588478	3.460976363	3.5567931	3.381978863	3.474725183	3.244109479	3.206001374	3.278120606	3.483913015	3.472866131	3.522883066	3.469866556	3.187142015	3.303052294	3.32567811	3.384868546	3.439579778	3.326498063	3.321321409	3.476043848	3.437353889	3.483264098	3.314182177	3.346392588	3.352146192	3.303742697	3.392321285	3.330060545	3.420197284	3.343776822	3.436090113	3.364527965	3.333706221	3.235860936	3.419936328	3.488000583	3.416967834	3.369672577	3.411960261	3.390535269	3.289774336
KIN001-135	3.735360258	3.752145737	3.723002374	3.710867005	3.742924569	3.714223768	3.723415331	3.768727282	3.743655146	3.717392375	3.730325219	3.736571496	3.746496451	3.767479309	3.749824771	3.735178934	3.764581311	3.740811983	3.738915574	3.722121855	3.734233404	3.705360391	3.730301824	3.750330561	3.732382435	3.728320286	3.733505591	3.735329633	3.737643375	3.718547977	3.747907363	3.742121751	3.736212367	3.715901512	3.722430242	3.747363522	3.76423272	3.741271084	3.740796936	3.739425246	3.74788734	3.736336738	3.74079754	3.730675256	3.747416815	3.760741874	3.739375438	3.731070648	3.723716825
TGX221	3.868068792	3.905033324	3.763439444	4.016975655	3.703241256	3.985383378	3.981947691	3.696360345	3.749486236	4.089649084	4.076564742	3.894770574	3.963741209	3.569265303	3.427328533	3.632123432	3.963322667	3.984224876	4.214577249	4.087660975	3.404847335	3.758090831	3.896986626	3.694159915	3.996214255	3.656129564	3.866694306	3.962726454	3.9377864	4.131938097	3.641046353	3.711368434	3.772745574	3.670646326	3.899048496	3.578571611	4.083785055	3.730833026	3.91684282	3.851896688	3.739589335	3.548534106	4.045423887	4.140348733	3.870178573	3.938516898	3.897956856	4.019254135	3.731490185
Bortezomib	-4.68595666	-4.631771644	-4.626251346	-4.59726323	-4.652291476	-4.660546705	-4.581953891	-4.642147722	-4.683491355	-4.583660979	-4.538658038	-4.662970295	-4.591611586	-4.735779652	-4.768003512	-4.720246331	-4.574508424	-4.597289235	-4.633741875	-4.645440918	-4.722990245	-4.66551535	-4.624020093	-4.651721609	-4.65227399	-4.689337701	-4.698135237	-4.601739662	-4.566066821	-4.657596931	-4.690516451	-4.673243558	-4.662244838	-4.722081276	-4.623356712	-4.660746781	-4.679501971	-4.708160113	-4.645404531	-4.635354599	-4.687087722	-4.7691932	-4.601893156	-4.594518336	-4.655023888	-4.702364359	-4.646684807	-4.663268207	-4.683422105
XMD8-85	3.04295223	3.025915698	2.988537652	3.177781076	2.919630995	3.111106661	3.079298361	2.834814712	3.043686949	3.330623339	3.376705058	3.032150407	3.20581867	2.803289243	2.646042528	2.668164627	3.109317903	3.144436758	3.354505935	3.147117666	2.645545415	2.838466396	2.940731297	2.932721824	3.187105855	2.891514747	2.90482593	3.110669963	3.147452604	3.209993884	2.833892082	2.921109712	2.927592778	2.808976979	2.92473569	2.842895751	3.324024566	2.93135602	3.080451148	2.9589037	2.796987321	2.714871786	3.291320618	3.303448674	3.013999395	3.143448156	3.108299103	3.224827553	2.798066372
Roscovitine	4.142403803	4.045388436	4.213433686	4.392591317	4.158000953	4.430021096	4.352326791	3.966469032	4.160905183	4.244632629	4.321310107	4.17612558	4.286037779	3.918139147	3.814894454	4.049642689	4.131601158	4.233603223	4.337666732	4.240051184	4.051946421	4.283880595	4.074875834	4.061916034	4.324375016	4.19736749	4.0498207	4.188639175	4.27213909	4.408177934	3.91125708	4.000533166	4.096740373	4.237458156	4.182577166	4.110389156	4.103680684	4.084849128	4.197999596	4.110838458	3.951269237	3.998933324	4.302947402	4.248658172	4.009507053	4.093904679	4.177713737	4.282727289	4.20103304
Salubrinal	2.96359518	2.957868585	2.785303719	2.88545084	2.8633591	3.003296678	2.9328037	2.909868027	2.864939536	2.935067116	3.075370245	2.917198949	2.974318871	2.754540527	2.739960358	2.8345995	3.025872598	3.012903161	3.181350743	3.069518805	2.619978027	2.728577251	2.788878455	2.864780666	3.013042787	2.816414069	2.984556868	3.030414171	2.903459865	3.170819188	2.838877829	2.854762146	2.878925552	2.875632208	2.95429975	2.767682916	3.004488188	2.814851537	2.975500888	2.911590453	2.913005144	2.768938397	2.967293588	3.073811425	3.016094246	2.922368404	2.940987494	2.907334737	2.761182616
Lapatinib	1.565821225	1.733018146	2.016320639	1.902435088	2.040864248	1.913174035	1.929668271	2.008846828	1.658116465	1.801317892	1.63172828	1.921309661	1.802803668	1.870835921	1.964790588	2.15012002	1.895032875	1.689348151	1.480025368	1.572739003	2.294759001	2.098593475	1.969586262	1.886538512	1.825872417	1.985992339	1.811269307	1.77219959	1.953989076	1.596010563	1.895024312	1.877296067	1.858683132	2.043305931	2.084666879	2.192898247	1.407538899	2.007587267	1.74608198	2.068287229	2.006015709	1.860476522	1.675975607	1.785779858	1.662822949	1.57678204	1.62983858	1.744881287	2.203942526
GSK269962A	2.72970382	2.904372888	2.88305859	2.722448045	2.762599148	3.050945029	2.573699509	2.899784209	2.529710932	2.826963051	3.304881591	2.836634224	3.143377851	2.86071304	2.4538665	2.434216198	2.917128353	2.995528689	3.067677737	3.107791604	2.216564933	2.404463552	1.28613321	3.051891631	3.284450498	2.948282761	3.081172763	2.994382841	2.575170267	2.973220611	2.728963232	2.938338389	2.822490337	3.102208578	2.621060427	2.736688131	2.971986622	2.610379562	3.155205232	2.759345634	2.809606236	3.517975023	2.979450237	2.708701606	2.702969654	3.072565996	2.838901145	3.109058603	2.292990841
Doxorubicin	-1.12647706	-0.978573341	-1.156059807	-1.147612924	-1.006737665	-1.074938702	-0.986000419	-1.073205893	-1.179235653	-1.071798969	-1.00886293	-1.153679374	-1.093053239	-1.031103626	-1.05452891	-1.193934425	-0.961690161	-0.892915424	-1.095405816	-0.971895951	-1.389890315	-1.343297053	-0.781006696	-1.129399968	-1.000563583	-1.360623318	-0.860505654	-1.045072271	-1.004325014	-1.012813074	-1.098564171	-1.130762408	-0.963509132	-1.101520918	-1.049340395	-1.244238559	-0.625042108	-1.044858964	-0.997918414	-1.126553549	-1.032452908	-1.147673509	-1.082504866	-1.129021015	-1.001696407	-0.906460457	-1.004245965	-0.952226395	-1.13537762
Etoposide	2.480812038	2.76541219	2.099089669	1.908911535	2.423917553	1.852183834	2.482179266	2.554515887	2.000061647	2.386319261	2.795779945	2.090886938	2.464767618	2.465313904	2.625212351	2.173880506	2.771200323	3.161624077	2.301804845	2.867025878	1.266994894	1.528862084	2.931091689	2.506245367	2.27407153	1.464915907	2.875650827	2.625067039	2.435658194	2.363847181	2.645471725	2.503593519	2.714555951	2.184393722	2.42541289	1.778180593	3.268798073	2.411167167	2.745211413	1.977734736	2.739162425	2.434894637	2.1074135	2.321857038	2.744055423	2.829431846	2.794624887	2.47586559	1.710715011
Gemcitabine	-0.120582695	0.031606265	-0.304839026	-0.231701475	-0.321128762	-0.384954304	-0.287978133	-0.156646727	-0.323750912	-0.208514646	0.151531335	-0.249802157	-0.055226108	-0.519284398	-0.471942656	-0.506839427	-0.011728557	0.163817624	-0.043640797	0.050338109	-0.884638511	-0.713130909	-0.066864958	-0.221845627	-0.257021844	-0.472542872	0.030076054	-0.059233292	-0.168342616	0.064407605	-0.17753731	-0.149540079	-0.191702037	-0.427104498	-0.270854879	-0.658775661	0.071662977	-0.279565715	-0.097888575	-0.343114846	-0.155615959	-0.462812322	-0.191441917	-0.074597847	0.022107865	-0.096670305	-0.073246428	-0.149413882	-0.618518126
Mitomycin C	-0.333089149	0.075643353	-0.224164704	-0.083142454	0.002274894	-0.112488518	-0.07908956	0.035313581	-0.093405766	-0.199190162	0.108235247	-0.184130972	0.061831361	-0.114397437	0.021205768	-0.105233603	0.112118768	0.034403731	-0.378059548	-0.066157994	-0.343769486	-0.282335135	0.485635529	-0.150225105	0.142749656	-0.578567804	0.17220116	-0.049411539	0.083224133	-0.001862627	-0.217123261	-0.114628939	0.091441699	-0.128236152	-0.009808548	-0.228582776	0.23885271	0.010008525	0.028833768	-0.298399161	-0.015086124	-0.233002529	-0.072735475	-0.266427021	0.116124805	-0.132561986	0.112979077	-0.172492651	-0.182398254
Vinorelbine	-4.149012715	-3.869542298	-4.166886242	-3.951289102	-4.159011416	-4.255341331	-4.265656587	-3.838272894	-4.124356638	-3.871217107	-3.659186203	-4.064257915	-3.962277399	-4.342472447	-4.088678338	-4.301636443	-3.79117431	-3.827328862	-4.110514549	-3.930098069	-4.452734785	-4.327080507	-3.312765976	-4.128654821	-4.00620219	-4.559774913	-3.773989773	-4.017606287	-3.926514937	-3.972714858	-4.048264077	-3.910786566	-4.0058154	-4.428434827	-4.079272592	-4.454640036	-3.53721307	-4.020102373	-4.06896846	-4.069087452	-3.89068646	-4.271353527	-4.076512886	-3.825292737	-3.918969288	-3.958845347	-3.896719346	-3.793977566	-4.404928824
NSC-87877	4.997838036	5.2528521	5.163792866	4.892015451	5.18752935	4.854345167	4.939573138	5.307818922	5.062164078	5.023017453	5.189136768	5.047814816	5.19263236	5.306057951	5.175422526	5.098391983	5.25837549	5.090926931	4.770868354	5.058619351	5.058379454	4.888947615	5.108021755	5.192386235	5.091012509	4.967473153	5.39603272	5.080746573	5.099936364	4.856447957	5.217431859	5.312192837	5.130398212	5.012037043	5.036263093	5.072147202	5.035897991	5.145112707	5.113713849	5.080327774	5.242641401	5.280449304	5.084632764	4.863394008	5.135369188	5.150681545	5.097486969	5.008160947	4.988605456
Bicalutamide	2.592546649	2.850767946	2.766500213	2.692384814	2.855583401	2.933784682	2.835705886	2.793600148	2.679476578	2.709112798	2.857057452	2.784927902	2.833019074	2.713900269	2.713715124	2.675515563	2.887909595	2.79768764	2.739830301	2.836821793	2.660954146	2.790431231	2.950297543	2.781112876	2.838711214	2.745611388	2.864168244	2.816405498	2.868435978	2.738002643	2.690523764	2.812968373	2.831310896	2.761037673	2.730378643	2.741501722	2.937278671	2.84835339	2.893340633	2.761610181	2.781654644	2.784502865	2.76168247	2.69198247	2.867206033	2.849004108	2.838868907	2.759793949	2.729986052
QS11	3.760730205	3.832799428	3.642905004	3.744821757	3.757301535	3.796042178	3.802392713	3.843912792	3.686354694	3.566492311	3.695192038	3.746552648	3.768222243	3.840622704	3.859023797	3.75602316	3.89884218	3.891239311	3.866280543	3.885863045	3.585931271	3.640649641	3.813173666	3.793952879	3.872176038	3.695854214	3.884589878	3.809009221	3.792756752	3.794611801	3.807410046	3.828180781	3.805470712	3.791146743	3.739236525	3.709967457	4.012546128	3.818125061	3.880239241	3.772032284	3.853106063	3.845593005	3.736871943	3.667483111	3.828550843	3.92751215	3.80278059	3.819738587	3.73590621
CP466722	2.545586542	2.543368256	2.562584261	2.52577878	2.614636349	2.526891564	2.621242292	2.56649602	2.525639159	2.650348168	2.610692355	2.502867447	2.555529822	2.473760246	2.583790139	2.515601881	2.662491182	2.71188494	2.48348298	2.547625292	2.426493972	2.381897013	2.917933846	2.632296331	2.358263297	2.441364118	2.552727465	2.569334487	2.631889204	2.387771572	2.682970032	2.636030143	2.55482446	2.487098948	2.540233106	2.533285611	2.761585842	2.698322694	2.552727168	2.566348306	2.671162942	2.380642319	2.389311003	2.683142863	2.613056533	2.488666667	2.573919237	2.496238498	2.492009025
Midostaurin	0.590737875	0.728651771	0.46390166	0.301266607	0.395414858	0.338898454	0.337421079	0.494424929	0.372687141	0.531828229	0.837881615	0.42953738	0.467431147	0.785445714	0.462894359	0.181520592	0.616937875	0.583591656	0.780048381	0.784249592	0.051888964	0.010800186	0.189813716	0.398340991	0.754358575	0.217591894	0.813578243	0.593048583	0.353696304	0.686195085	0.582226763	0.5230016	0.504950962	0.381952393	0.429902358	0.113543191	0.993729615	0.232963472	0.595205622	0.474452809	0.542553505	0.714432495	0.776965603	0.513144001	0.664861256	0.954754686	0.696341566	0.920232139	0.026972488
CHIR-99021	3.485088539	3.493176582	3.258827171	3.338807482	3.298082488	3.21579885	3.283860133	3.310410341	3.450609662	3.323610118	3.556685863	3.316074699	3.304620226	3.399728176	3.284975574	3.253426538	3.311290133	3.316174556	3.421706088	3.452343547	3.141020678	3.228204234	3.196160632	3.25371658	3.509052083	3.164849866	3.473300327	3.384815322	3.321079574	3.534541287	3.299094856	3.338945105	3.253904899	3.261879128	3.222440936	3.228025179	3.452186967	3.16395366	3.381818354	3.304128504	3.283151203	3.356023472	3.649112753	3.343361171	3.42976442	3.526502443	3.473814484	3.59405095	3.1113836
AP-24534	1.474304941	1.657140538	1.645019503	1.37118228	1.453614833	1.502017769	1.374290616	1.48748747	1.599039348	1.610207134	2.002115221	1.432785836	1.531794738	1.570756778	1.231764412	1.199453991	1.5501383	1.443161252	1.570533677	1.624649747	1.21192648	1.240801087	1.031826193	1.485496026	1.634982913	1.473464172	1.704366106	1.630551194	1.421957906	1.623035096	1.55135029	1.552086653	1.451828139	1.444804659	1.421915546	1.282689615	1.496264825	1.169971081	1.567306339	1.548711001	1.426179794	1.551722915	1.921625256	1.496837367	1.714833781	1.600876106	1.562795359	1.736331992	1.133139439
AZD6482	1.932320025	2.181762648	2.199852606	2.256800709	2.124522299	2.153273058	2.108557802	2.195353491	2.289669292	2.262470527	2.163382971	2.169877263	2.216606771	1.953576743	2.200212396	2.334911347	2.245258166	2.016254265	1.831897167	1.996461612	2.377389937	2.438247806	2.746393342	2.044604581	2.080544298	1.935591535	2.049491014	2.147498831	2.499240784	2.294631012	2.084317995	2.110254843	2.236628171	1.995576962	2.221494281	2.310122406	2.060199606	2.186425427	2.048941472	2.178051029	2.201167528	1.814887541	2.291461995	2.287848161	2.220423407	1.997601699	2.115685063	2.012205269	2.236294793
JNK-9L	0.050174225	0.045600473	-0.14856031	0.026038388	-0.09863783	-0.177487574	-0.107865177	-0.003891864	-0.056092974	-0.077356936	0.038965228	-0.081139412	-0.040673554	-0.11380834	0.005869299	-0.112600968	0.081708075	0.060679072	0.023039913	0.088196291	-0.216980088	-0.1983168	0.211872261	-0.094733005	-0.020739214	-0.276199253	0.016115245	-0.015289338	-0.008953513	0.085286743	-0.063368615	-0.039964368	-0.051111619	-0.218739101	-0.061187915	-0.254504143	0.163090847	-0.038288377	-0.044081105	-0.094368243	0.014846309	-0.118508402	-0.070496869	0.052536183	0.054618329	0.042538231	0.116407889	-0.001845546	-0.210052847
PF-562271	2.227784674	2.462959339	2.286435432	2.158675418	2.180470987	2.14153524	2.13946024	2.382169261	2.203641813	2.215806605	2.553687258	2.227380359	2.497399088	2.315009216	2.400463718	2.058683606	2.630238032	2.497222874	2.042151959	2.395205813	2.019481743	2.037220189	2.679799855	2.418623164	2.202591233	1.986933105	2.45889422	2.322326826	2.499965843	2.2543716	2.448205629	2.495454366	2.365655587	2.132813282	2.139100088	2.051579705	2.304144963	2.323707001	2.262238119	2.04818883	2.499399513	2.33652029	2.23526326	2.272691796	2.442698959	2.474939199	2.535195831	2.374203296	1.981856541
HG-6-64-1	1.804362318	1.899916417	1.852482871	1.453555156	1.676285733	1.523581165	1.548112859	2.040154963	1.818104746	1.777963067	2.237678371	1.762041429	1.882539458	2.106002376	1.768411455	1.792843377	1.92839334	1.866638015	1.7787906	1.95480247	1.533142397	1.524612882	1.257153982	1.80402856	1.765357342	1.665842269	2.035499202	1.890665102	1.750735948	1.900266793	2.094874413	2.093353721	1.649054465	1.846639109	1.808466666	1.528865639	1.538137035	1.523249191	1.874018441	1.883668602	2.044468954	1.846217407	2.409234033	1.74119625	1.88422658	2.090340831	1.801508093	2.227862552	1.428978081
JQ1	0.341493021	0.344293175	0.34098601	0.341120689	0.342875952	0.34503593	0.34419146	0.343153485	0.344291246	0.343268659	0.342986389	0.343582493	0.344268986	0.346205214	0.343030992	0.343219485	0.345749708	0.343191649	0.345269667	0.343548393	0.3405884	0.342838023	0.347133688	0.341004806	0.344698601	0.34181307	0.345977345	0.343285653	0.344144848	0.343843214	0.342157431	0.3416477	0.342845211	0.343126747	0.343460508	0.342830557	0.346560994	0.343819341	0.342495549	0.343078453	0.343564454	0.339304256	0.346992629	0.342416089	0.343820901	0.34467838	0.343887624	0.34431088	0.34301116
JQ12	1.448374834	1.436420854	1.389306664	1.454450688	1.38076715	1.543446922	1.539752315	1.504772323	1.361510771	1.504943844	1.494224568	1.43493833	1.454404673	1.542514355	1.473717022	1.476808782	1.785855966	1.658648116	1.663575609	1.667083061	1.158106262	1.325735694	1.684429083	1.416709053	1.484950901	1.207127515	1.599844776	1.572445779	1.505694932	1.531067128	1.516742069	1.499400293	1.449011088	1.443429973	1.659212179	1.262756382	1.575474796	1.516187147	1.464334077	1.413355088	1.597963142	1.325008307	1.429135967	1.482253822	1.463199697	1.458047307	1.474198743	1.479947347	1.389406964
DMOG	7.713319674	7.510056351	7.486987671	7.789292442	7.267438581	7.438275945	7.25635545	7.355649299	7.554017533	7.818129241	7.966220705	7.354421591	7.305009741	7.016652824	7.223445999	7.09252413	7.526524484	7.697997594	7.798039194	7.910348653	7.108698539	7.193789627	7.641150184	7.247027129	7.315534134	7.185460599	7.504944649	7.671976784	7.605142184	8.163356402	7.539188865	7.506414924	7.240498891	7.218981561	7.47593985	6.883000649	7.733811014	7.086620405	7.440855531	7.638582603	7.406986591	6.973524533	7.978282978	7.981729624	7.702680798	7.62091459	7.5739588	7.835476157	6.984289084
FTI-277	2.139370071	2.332738092	2.180270657	2.278140394	2.289961695	2.260213371	2.187867572	2.283843163	2.205429206	2.233446936	2.472872816	2.203228152	2.289014031	2.171718603	2.206183999	2.036726003	2.404131394	2.392261815	2.237988728	2.362318046	1.997461226	2.183887058	2.294706053	2.254493232	2.297312917	2.118689163	2.348735886	2.312770593	2.277433726	2.268054525	2.196364602	2.239285675	2.249398672	2.206133509	2.25010935	2.155498155	2.357293185	2.131177556	2.244547749	2.193684523	2.232890717	2.193476155	2.270824429	2.238222846	2.309653231	2.157754198	2.271888806	2.199327188	1.973638576
OSU-03012	2.192522406	2.268404525	2.166796766	2.053506932	2.176716099	2.132297689	2.0401514	2.320926438	2.124687782	2.250366828	2.41648056	2.177705174	2.198725096	2.199953597	2.214818608	2.12723942	2.365546596	2.304938879	2.222030922	2.390448026	1.902326919	1.984979567	2.109845503	2.218557589	2.246888122	1.938896576	2.401307284	2.302647158	2.179991941	2.320652948	2.322186704	2.333509503	2.208761965	2.200751922	2.27091871	1.982264865	2.251391255	2.13578904	2.279407275	2.230559768	2.325319869	2.231616	2.300349512	2.242001229	2.348221834	2.316498254	2.212722461	2.315367113	1.97264957
Shikonin	-0.052231788	-0.024662356	-0.152110355	-0.216601834	-0.118120825	-0.208158263	-0.14828664	-0.069185409	-0.166655521	-0.156500453	-0.074430196	-0.128560895	-0.113291861	-0.040991042	-0.050896679	-0.115304031	-0.072151983	-0.052243599	-0.125064998	-0.018657816	-0.228301602	-0.198274708	-0.080192925	-0.086841349	-0.09146813	-0.241763225	-0.003195444	-0.10371245	-0.115265989	-0.105045591	-0.048232916	-0.024817705	-0.076504546	-0.137879077	-0.124292825	-0.232853317	-0.037289131	-0.106053716	-0.055235727	-0.14639954	-0.010831988	0.01073655	-0.133668626	-0.151864989	-0.060828047	0.010123687	-0.045978152	-0.049869682	-0.18826242
AKT inhibitor VIII	1.891553347	1.953064335	1.982201421	2.022919649	1.982440868	2.009381615	2.02704692	1.982594416	1.986915828	1.999630197	1.956860594	1.950661433	1.944303922	1.896672046	1.939813789	2.03654421	2.047904008	1.929586685	1.929389115	1.939823608	1.972931564	2.026596646	2.225427332	1.89749731	1.951298532	1.834428884	1.95171911	1.962604682	2.033533283	1.973427996	1.913470634	1.896772908	1.984624706	1.91802138	2.053281865	1.978067434	1.989038401	1.985032915	1.929498101	1.982245971	1.983574537	1.793045815	1.930290276	1.995707852	1.974601285	1.83404367	1.915624142	1.864758086	2.041575286
Embelin	2.85569923	2.814828461	2.756615378	2.709073597	2.752632267	2.619385141	2.737735949	2.84767142	2.631932749	2.866472612	2.998462099	2.74158745	2.694558812	2.711303394	2.80618162	2.710397274	2.827921591	2.869282103	2.77201903	2.895592901	2.538489605	2.521633744	2.668222172	2.74989917	2.78336162	2.580460359	2.858316849	2.896546295	2.764926753	2.912786768	2.836091763	2.843712891	2.743744904	2.717001294	2.881608009	2.634970323	2.777651599	2.615163384	2.81633288	2.822275987	2.821760846	2.725548463	2.849482528	2.869303674	2.866472093	2.816940078	2.787582482	2.867383516	2.55344552
FH535	1.363889238	1.42366361	1.517661726	1.605709557	1.481176753	1.502697788	1.422004832	1.567543243	1.422845648	1.510775871	1.666136148	1.513884298	1.577861228	1.256920039	1.402779265	1.445048649	1.598033701	1.502193923	1.377286673	1.45781459	1.4643	1.506571766	1.508234723	1.472492954	1.501812568	1.433827433	1.420417779	1.52169956	1.585723899	1.574205612	1.402942844	1.504506864	1.415206797	1.429224007	1.525815415	1.478222488	1.276689415	1.461540228	1.431145332	1.529425904	1.457089523	1.357893538	1.524554916	1.574078533	1.422230058	1.356763206	1.456128261	1.482064971	1.381988503
PAC-1	2.449510301	2.403605691	2.327890116	2.258127929	2.556745608	2.497901447	2.557767382	2.352095686	2.357384412	2.170781463	2.172364916	2.375410395	2.300820849	2.625186863	2.512628293	2.604754963	2.293859889	2.437951772	2.460962402	2.519968234	2.30418588	2.380308254	2.289230718	2.215542873	2.666161455	2.313624752	2.619160944	2.265389847	2.333858551	2.445163679	2.339444317	2.404740478	2.450703607	2.596553527	2.457810182	2.346599859	2.632913939	2.436726627	2.556428766	2.377338408	2.454318375	2.666779746	2.501436131	2.183802275	2.343416839	2.756614739	2.355516047	2.76173222	2.536507092
IPA-3	4.498881436	4.561992029	4.43602306	4.385562257	4.510646759	4.320644512	4.413978283	4.540714493	4.387433781	4.532225975	4.618270253	4.42127256	4.359163178	4.488647365	4.538096142	4.391135889	4.557876468	4.554293566	4.368784718	4.589983096	4.213425801	4.352669393	4.441431839	4.561904705	4.523901754	4.13514479	4.649789616	4.550867586	4.43006243	4.357640161	4.619123156	4.688071281	4.533069013	4.452432963	4.514896073	4.286486281	4.540811006	4.464582253	4.570797129	4.459410034	4.57127776	4.673535682	4.402015543	4.443096907	4.580436211	4.586102811	4.460001498	4.572945044	4.346497946
GSK-650394	4.08662159	4.169852808	3.995558425	3.993359347	4.024188161	4.041081745	4.015772714	4.157069604	3.968480388	4.081146166	4.179372555	4.045767846	4.068413417	4.049824947	4.064691429	3.939386485	4.211321645	4.195867479	4.153104867	4.216933866	3.797884423	3.856035162	4.119241208	4.091036129	4.093865892	3.881723747	4.191405414	4.153387281	4.047353426	4.094468348	4.122176842	4.11598003	4.093581079	3.993095055	4.07925177	3.905443313	4.278560512	4.03302321	4.132422499	4.056246995	4.152404415	4.075316855	4.019871813	4.082945311	4.187857923	4.135347335	4.100624856	4.104017317	3.890624537
BAY 61-3606	3.012750961	3.208867156	2.909613609	3.084470001	3.150085758	3.058037174	2.998623498	3.209048911	3.058340625	2.984841239	3.112694722	3.027555228	3.159146648	3.218126881	3.256542154	3.012608955	3.170051696	3.177856428	2.946242481	3.206683905	2.966048393	3.012305689	3.003974058	3.045802195	3.304729716	2.854633081	3.499279113	3.003648	3.131685439	3.10606971	3.034655071	3.124657181	3.1750146	3.14168737	2.983981786	2.953110355	3.307509162	3.027806896	3.118011917	2.88817728	3.162790352	3.260903372	3.283865515	2.875397042	3.03764369	3.499903394	3.186814876	3.396370458	3.123299692
5-Fluorouracil	4.010421326	4.123993315	4.011259662	3.996029452	4.14298575	4.118041475	4.156945793	4.009435621	4.079780901	3.928381747	3.924382987	4.000688537	4.122790924	4.258089557	4.248551357	4.132950275	4.046126628	4.096437938	3.930929974	4.029420486	4.132317447	4.136572923	4.237493423	4.095699649	4.126806535	4.086023569	4.171859141	3.959370765	4.11324125	3.976906077	4.067282244	4.05970734	4.181121732	4.166235296	3.976176785	4.130033652	4.260490396	4.156906825	4.11079024	3.949005129	4.131956888	4.238705093	4.019958423	3.904116003	4.056775588	4.199437414	4.161467734	4.065998272	4.191521509
Thapsigargin	-3.833684321	-3.851567535	-3.942218942	-3.801653369	-4.236789119	-4.130060605	-4.257495336	-3.850404867	-3.928611141	-3.555639253	-2.873899945	-3.852451955	-3.738615252	-4.619558228	-4.500400168	-4.367015893	-3.466247521	-3.839436236	-3.770595572	-3.811591148	-4.534455885	-4.506067022	-4.103772864	-4.215308388	-3.756191161	-4.468060891	-3.797589913	-3.579492736	-3.814354529	-3.031561612	-4.190354773	-4.188621866	-4.302420403	-4.230285876	-3.824064399	-4.402356101	-4.415350954	-4.40284297	-4.03551434	-3.667504125	-4.29493737	-4.696390821	-3.019910671	-3.45649612	-3.803924872	-3.924439044	-3.790047817	-3.604492222	-4.620291846
Obatoclax Mesylate	-0.273512199	-0.265766613	-0.488992751	-0.598595254	-0.438505579	-0.560876184	-0.468931219	-0.278586007	-0.485310972	-0.385812528	-0.235524307	-0.372865601	-0.400501848	-0.254443232	-0.331899319	-0.456824008	-0.281989513	-0.293720696	-0.327036165	-0.239764822	-0.664933376	-0.688577288	-0.556425158	-0.354837354	-0.310543537	-0.584908932	-0.172159706	-0.307217381	-0.462487528	-0.36019146	-0.233480317	-0.240965466	-0.360741226	-0.408980593	-0.364866209	-0.580188446	-0.325375541	-0.444650806	-0.334555543	-0.418668728	-0.250702564	-0.275591044	-0.363566321	-0.418047068	-0.291244061	-0.172378078	-0.345881028	-0.259396657	-0.591900385
BMS-754807	1.58576735	2.038351359	1.391444181	1.314562001	1.311843741	1.362031031	1.384825875	1.737367491	1.385990024	1.548762223	1.976643609	1.514432817	1.661501221	1.904782651	1.709054777	1.152570084	2.056931778	1.7901416	1.627893944	1.87392925	0.826664095	0.91298954	1.952186762	1.597580043	1.597214033	0.858740241	2.138843064	1.674741509	1.713239331	1.584742894	1.821467018	1.787990767	1.649366494	1.260809358	1.420217173	0.998759799	2.184129292	1.449669893	1.582264794	1.296539303	1.90316088	1.598350878	1.825121229	1.516000863	1.953307977	2.115970733	1.893956216	1.877020606	1.022463291
Lisitinib	3.132618679	3.189578117	3.028734377	3.01721054	3.019189794	3.028382479	3.04955831	3.065434814	3.067609735	3.105192481	3.243583221	3.003989768	3.056505057	3.102750784	3.064234347	2.912652654	3.208702472	3.158115458	3.131190216	3.192964343	2.765009686	2.836532658	3.157597631	3.067077774	3.093565168	2.839842394	3.183767303	3.131944862	3.08994321	3.125407195	3.130244233	3.083503921	3.049441213	2.959058373	3.024054586	2.926742667	3.218627409	2.97449959	3.092005109	2.995700163	3.082834715	3.002625807	3.130823542	3.088978448	3.205985134	3.175384183	3.124015849	3.189577553	2.864401396
Bexarotene	3.661433346	3.678076779	3.671471636	3.664557279	3.664159703	3.675346864	3.673426147	3.686633934	3.655322053	3.680701979	3.709696743	3.670348176	3.68489345	3.666863657	3.656131816	3.658346317	3.710975313	3.680596221	3.682776295	3.685144322	3.631676214	3.644082771	3.661158482	3.678432902	3.676670279	3.65041408	3.675579359	3.69416423	3.679681672	3.675259485	3.674824418	3.682264875	3.664997002	3.659069054	3.680131433	3.659357382	3.668078667	3.664492985	3.677608474	3.673612952	3.684078958	3.658152208	3.673341129	3.686545374	3.683798288	3.663211525	3.674654089	3.66938174	3.640231309
Bleomycin	2.216730768	2.073466779	2.043935783	2.071006485	1.998983521	1.829569566	1.85334241	2.225631057	2.287542892	2.415514435	2.65091861	2.020006443	2.192160027	1.906614701	1.819682737	1.891399477	2.329991486	2.264843106	2.276664479	2.299772895	1.596180783	1.713645526	1.999402581	1.920839508	2.05012299	1.643302952	2.258301662	2.299950902	2.025229282	2.399933355	2.076848553	2.015844642	1.827674744	1.950279929	2.188479445	1.781333624	1.990103777	1.794657223	2.028807239	2.128922488	2.004577565	1.57833396	2.538199844	2.370352623	2.194161283	2.049268246	2.22729121	2.200214124	1.50718272
LFM-A13	4.724657609	4.782691232	4.707440376	4.718136235	4.741535837	4.786365354	4.740431333	4.779223346	4.765831823	4.632866287	4.734575079	4.746061505	4.797010659	4.818431445	4.761763754	4.725461306	4.904790069	4.803694918	4.766628823	4.784668642	4.662251609	4.687737553	4.905822337	4.740781876	4.802943428	4.679794388	4.775971104	4.725630957	4.798462872	4.758776793	4.715005828	4.727509894	4.73938258	4.712404741	4.732161517	4.739373513	4.811466173	4.788250112	4.742393586	4.718891482	4.788448429	4.704018013	4.734960649	4.691143901	4.753855002	4.717368608	4.753164795	4.693214777	4.754401212
GW-2580	5.417425403	5.573341715	5.501178493	5.51491524	5.523122449	5.584673648	5.479057043	5.499522536	5.411978331	5.444951714	5.553506364	5.516421594	5.545539319	5.452115817	5.433002131	5.41918746	5.556565253	5.518880746	5.52006129	5.535102867	5.406671893	5.464769247	5.5542437	5.530656225	5.591173991	5.466989462	5.510637392	5.499083995	5.543682544	5.51953757	5.440823352	5.514495697	5.502326729	5.459861626	5.465956404	5.474980232	5.65834092	5.517444349	5.582874546	5.545795835	5.5258622	5.549227258	5.475230207	5.513879579	5.543403344	5.474824487	5.518510311	5.482139751	5.447454988
AUY922	-2.70139298	-2.562415405	-2.760328498	-2.859119313	-2.651090285	-2.767582191	-2.732973774	-2.60648719	-2.668506069	-2.717207549	-2.558059441	-2.776400965	-2.606549403	-2.555321851	-2.618304699	-2.726860579	-2.480594727	-2.496111809	-2.784707332	-2.55284088	-3.044315478	-2.961089265	-2.466127907	-2.669847792	-2.601644436	-2.970558387	-2.415026638	-2.659955912	-2.694907123	-2.632725222	-2.674488534	-2.695272384	-2.598202877	-2.697039659	-2.676267003	-2.802738226	-2.446776969	-2.629737074	-2.597526136	-2.848253065	-2.543898021	-2.70841728	-2.74296566	-2.802144374	-2.554357852	-2.64559639	-2.583779577	-2.630330049	-2.773140203
Phenformin	6.885533661	7.29263065	7.270578789	7.192872326	7.176464435	7.497497695	7.22378043	7.075463275	6.900248563	7.011148204	7.224551044	7.315611005	7.322786812	7.075967958	7.003848154	7.100159938	7.269803634	7.146429484	7.100917922	7.174245035	7.035998086	7.206965764	7.309244394	7.168618872	7.438317356	7.213778479	7.26452256	7.105755352	7.312304134	7.143493279	7.031108833	7.18499496	7.252068142	7.302644773	7.196165913	7.132762756	7.21647125	7.279641861	7.316463398	7.291972553	7.247574794	7.383093531	7.206051871	7.138648176	7.228706099	7.100751187	7.145399327	7.214546252	7.206616328
Bryostatin 1	-2.735793757	-2.697271549	-2.708920202	-2.670583662	-2.748444173	-2.834942275	-2.746347276	-2.825318658	-2.696631996	-2.678144671	-2.407331758	-2.853648533	-2.860806513	-2.992675597	-2.83192138	-3.023884273	-2.586468231	-2.628320582	-2.885671741	-2.643447834	-3.011861888	-2.928329479	-2.330080306	-2.849304058	-2.806823349	-3.22573561	-2.771509452	-2.697947711	-2.551155963	-2.615240018	-2.841742335	-2.777279967	-2.743436327	-3.048999627	-2.7895198	-3.004932291	-2.586856204	-2.891556257	-2.805312218	-2.910391258	-2.82821781	-3.009907457	-2.672499267	-2.612505705	-2.642428529	-2.704926197	-2.627852045	-2.66566158	-3.052148996
Pazopanib	3.168424228	3.174916415	3.18085718	3.202330462	3.163717287	3.17893484	3.106288337	3.214355362	3.144159071	3.215946297	3.309585317	3.173384251	3.143223101	3.067301945	3.060756273	3.073505912	3.217920775	3.166190751	3.235581635	3.230790536	3.068907942	3.110343408	3.084708192	3.155545071	3.200673398	3.084618985	3.180269814	3.217825593	3.146002946	3.231273439	3.144980059	3.177844345	3.11664742	3.105465397	3.201593192	3.078699695	3.153688892	3.079122	3.150911115	3.227630366	3.153591875	3.120775432	3.19183499	3.244781504	3.190087227	3.098606017	3.13422653	3.179083285	3.065645804
LAQ824	-3.195924331	-3.03739901	-3.189843435	-3.265049577	-3.000895179	-3.0436038	-2.838293028	-3.025492876	-3.166136058	-3.179255014	-3.269556913	-3.138167143	-3.107177937	-2.603703632	-2.861774398	-2.81005236	-2.793146515	-2.918300043	-3.067197886	-2.981504498	-3.208946447	-3.122199505	-2.631173235	-3.159668409	-3.125305244	-3.287898716	-2.774591354	-3.10813938	-3.001068052	-3.256324672	-2.934905772	-3.082106826	-2.971596158	-2.942200088	-2.841636678	-3.167613603	-2.864436991	-2.884625279	-3.08505748	-3.133594686	-2.785467508	-3.172055304	-3.103670687	-3.22172238	-3.053129445	-2.950856113	-3.072909498	-3.041538486	-2.927013646
Epothilone B	-4.375206041	-4.199578282	-4.43322378	-4.339258428	-4.510441236	-4.607065754	-4.539351448	-4.347983568	-4.438900721	-4.392996253	-4.104004868	-4.390974156	-4.376744685	-4.652440417	-4.55908773	-4.700187843	-4.257402905	-4.282639953	-4.445520919	-4.317592837	-4.754110755	-4.695450332	-4.010573871	-4.486899041	-4.313352145	-4.746854425	-4.230050373	-4.376005332	-4.343355959	-4.206132276	-4.450962431	-4.38503542	-4.365678153	-4.692084967	-4.47079836	-4.744871162	-4.203707162	-4.507389473	-4.414083072	-4.438538365	-4.38939419	-4.534681344	-4.407463707	-4.312594247	-4.247089848	-4.33292518	-4.31524855	-4.236950477	-4.658024116
GSK1904529A	2.155033685	2.215146504	2.134494571	2.157348097	2.142179811	2.107277072	2.112923488	2.200755589	2.133387939	2.108280681	2.223353461	2.175570814	2.211879053	2.1500043	2.163475811	2.132670749	2.224987582	2.195715065	2.169056558	2.193266459	2.107834835	2.141385598	2.173042809	2.168309481	2.200725556	2.124000275	2.175964023	2.172764133	2.173187117	2.200362534	2.151489143	2.17934063	2.153376088	2.116441679	2.14401068	2.120020622	2.161830942	2.150877631	2.175574504	2.162433549	2.178946336	2.184039669	2.16780724	2.162228922	2.171484613	2.177362647	2.199540459	2.163713338	2.073759888
BMS345541	3.450897811	3.553404409	3.440243625	3.655414531	3.547194382	3.607227594	3.67592272	3.24690711	3.34860699	3.30513375	3.407544905	3.486276004	3.34123737	3.239695475	3.4359407	3.382921275	3.589847497	3.581780944	3.460256127	3.556690707	3.22637226	3.341889451	4.273077274	3.399495132	3.501570631	3.236055205	3.647479083	3.403859405	3.710428479	3.419826953	3.429535261	3.511565962	3.437911487	3.4242682	3.39790094	3.343003843	3.918197045	3.617087323	3.499347787	3.675718539	3.580009915	3.362284225	3.383829343	3.634002178	3.562422594	3.385353755	3.573830338	3.327382832	3.437488152
Tipifarnib	1.428678065	1.511757946	1.407784776	1.57049686	1.406659363	1.482835202	1.46327898	1.490621908	1.446022646	1.460450866	1.631456656	1.445930987	1.517983699	1.366284329	1.321695085	1.344354376	1.622211613	1.545698715	1.550683776	1.548941001	1.238563517	1.387698055	1.604985872	1.41089053	1.57185348	1.251431016	1.49210453	1.49587163	1.501868535	1.605303477	1.35511728	1.398466411	1.438198494	1.351309753	1.478735116	1.280862765	1.578113824	1.420121881	1.483613282	1.422639533	1.432451898	1.351804497	1.537578851	1.483154894	1.477447157	1.448299996	1.502221398	1.529571377	1.388042132
BMS-708163	4.875522185	4.991549839	4.824499388	4.81550941	4.887640536	4.916072413	4.879201112	4.92427609	4.817564246	4.869784835	4.951829371	4.900363705	4.9831381	4.925888978	4.886285015	4.823035826	4.968783548	4.950235559	5.00856293	4.970559007	4.7158935	4.73748521	4.789178694	4.945896254	4.922838216	4.90811217	5.039497409	4.938476453	4.82027269	4.854643363	4.914832864	4.890533126	4.918989224	4.926594323	4.855256672	4.831830117	5.074839462	4.894858843	4.965212906	4.89755437	4.961722167	4.964060675	4.891777807	4.918447302	5.008592517	4.970918103	5.007793565	4.847317748	4.753540639
Ruxolitinib	4.355675647	4.490389858	4.317218875	4.287283069	4.38502071	4.417730594	4.33090641	4.373246897	4.310420207	4.345196591	4.491293803	4.366110764	4.402567303	4.374096175	4.290931388	4.275311778	4.441036657	4.414010822	4.459458347	4.468468046	4.15394889	4.192759571	4.300767654	4.398731262	4.445584844	4.259637873	4.473039816	4.417065496	4.341959479	4.407324582	4.369343989	4.40310168	4.364245207	4.330732864	4.326397405	4.257174322	4.610057139	4.368596566	4.48167709	4.379079828	4.433100257	4.428887283	4.392914803	4.408017767	4.481935805	4.442671055	4.435341402	4.394139592	4.208981601
AS601245	2.207345469	2.312038924	1.944944	2.204694244	1.971647675	1.961623734	1.896831221	2.276919739	2.023671175	2.396252916	2.646711439	2.089176874	2.041217383	1.889057695	1.949188277	1.717340213	2.518150674	2.258717871	2.346968833	2.397997424	1.528414592	1.675301346	2.366654928	1.945997473	2.193554223	1.474580673	2.349954776	2.339880393	2.297224337	2.40102063	2.083711998	2.179276514	1.970237025	1.687798098	2.138258368	1.64348893	2.480801889	1.947446383	2.046662549	2.194295438	2.12857518	1.685249656	2.449543049	2.4397697	2.330809087	2.325556829	2.215627989	2.439188933	1.601865118
Ispinesib Mesylate	-1.676276476	-1.084926414	-1.166891748	-0.874112449	-1.458047427	-1.315543115	-1.418154035	-1.431278157	-1.424344816	-1.12825416	-0.79081977	-1.011547235	-1.102821576	-2.383990904	-1.799261647	-1.860113783	-1.003552887	-1.114224142	-1.666903115	-1.378548819	-1.628130863	-1.284083456	0.227352094	-1.331874031	-1.53138592	-1.665391319	-1.349627337	-1.303779445	-0.542943412	-1.31244465	-1.407085296	-1.032537904	-1.239701275	-1.837349176	-1.581816915	-1.637038094	-1.074811655	-1.054637806	-1.338784546	-1.071071412	-1.185571297	-1.875669925	-1.267387573	-0.626014213	-0.995286526	-1.450692753	-1.130448398	-1.219972071	-1.78327445
TL-2-105	4.102552621	4.026134697	3.783095529	3.990057521	4.083526678	4.120395072	4.303129533	3.93666771	4.042618435	4.009895663	3.977707049	3.900994377	3.784500408	3.938885939	3.912507411	4.043180321	4.172265344	4.133203239	4.360373221	4.223070739	3.530291625	3.81946898	4.335539175	3.966645344	3.944477503	3.727825331	3.932659472	4.165892527	3.969552003	4.028299887	4.026967659	3.824995733	3.973831341	3.97326892	4.084255242	4.019609889	4.61860575	4.073098816	4.120802911	4.170947386	4.09284903	3.632195175	3.756288131	4.206823547	4.229660109	3.84522879	4.009093254	3.7848608	3.952497319
AT-7519	1.27668675	1.557168845	1.375079957	2.045632373	1.389942076	1.704297197	1.74021078	1.166987333	1.356607319	1.382687318	1.394508964	1.531895487	1.416338655	0.746979687	1.302147353	1.411306565	1.823551953	1.626026286	1.54228082	1.526380821	1.245980394	1.467262723	3.552648554	1.189436627	1.191057734	1.085356174	1.346080922	1.280719632	2.130630079	1.433433912	1.432277475	1.496111209	1.350319002	1.086269959	1.336436696	1.157531612	2.274227985	1.933634548	1.404947896	1.875918114	1.728195958	0.665773292	1.367524393	2.118961497	1.68047577	1.413847863	1.621771421	1.552879435	1.466952247
TAK-715	4.301389563	4.473804258	4.38421291	4.393197124	4.511781277	4.4973868	4.438311421	4.415891985	4.351664328	4.383627631	4.3948906	4.425039868	4.415351054	4.361975253	4.457949006	4.351205941	4.441620673	4.480773025	4.333247183	4.392551327	4.322797641	4.330567843	4.678744847	4.48907822	4.404863196	4.377097404	4.482957775	4.384461848	4.446165339	4.259799148	4.444767909	4.489391422	4.500824169	4.413619339	4.3867156	4.416838108	4.733501843	4.570095742	4.479074856	4.458055086	4.50033062	4.454724415	4.261455351	4.427770117	4.519052235	4.388734231	4.430251842	4.334558991	4.406373057
BX-912	3.749346979	4.244253944	3.741414192	3.464591567	3.834182845	3.713959863	3.766292702	3.864450327	3.780437833	3.957418105	4.213843611	3.805694305	3.892351361	4.105800155	4.065589901	3.540844347	4.04143541	3.900720898	3.66851885	3.974827666	3.377804116	3.437729945	4.283215759	3.940229258	3.825208029	3.46444837	4.233710976	3.843230843	3.984348918	3.541826501	4.048417012	4.086010182	4.061417831	3.618849972	3.617412645	3.607522304	4.602031225	3.82451979	3.922480908	3.801684976	4.150797987	4.006808587	3.953670543	3.97817947	4.280396647	4.207414853	4.149075084	3.929875199	3.354691106
ZSTK474	0.588915197	0.687263032	0.760117408	0.863362783	0.983885608	0.847962275	0.96498363	0.815064044	0.701595015	0.984870483	0.505181974	0.77908135	0.838374318	0.691358883	1.026071509	0.964167563	0.914796834	0.956334419	0.486021847	0.610466711	0.903566298	0.89537051	1.651278479	0.946637217	0.508837194	0.637060673	0.763797654	0.6557372	0.976190411	0.254502164	0.894131853	0.835820886	0.916394383	0.797238056	0.823895172	1.069371056	1.061258964	1.279497326	0.718772512	0.692244294	1.019812863	0.586179017	0.356298618	0.913502592	0.696276543	0.644159124	0.733050898	0.527699927	1.095717327
AS605240	3.378814396	3.415236825	3.420655854	3.416723493	3.482689895	3.421979869	3.524630862	3.34760502	3.432854647	3.421601198	3.363716722	3.369588287	3.408635427	3.443600962	3.4763679	3.455595919	3.452419626	3.490569834	3.349243093	3.382767575	3.396847327	3.389928251	3.650301114	3.44566208	3.334602765	3.383452943	3.403561433	3.381464789	3.47081556	3.262378514	3.470712614	3.433820857	3.477186086	3.4424436	3.417683852	3.445632146	3.545833835	3.529908062	3.446525474	3.360349576	3.476875659	3.34458098	3.331630092	3.448724612	3.487812645	3.390898106	3.442541603	3.327933459	3.451615544
Genentech Cpd 10	2.709437613	3.0237663	2.86673996	2.847724702	2.97796643	2.975073219	3.161025701	2.761072486	2.752878738	3.017885265	3.096940974	2.916203857	2.804596459	2.722919825	2.804754808	2.727526268	3.192411456	3.15157146	2.885092052	3.017646653	2.365383908	2.649203438	3.90388335	2.888800659	2.679238478	2.490193161	2.947562765	2.907569822	3.204492264	2.612163772	3.017608933	3.007430063	2.970242339	2.707474251	2.880902549	2.749636383	3.581754659	3.112694257	2.991128979	3.005828448	3.135741151	2.526081587	2.70138929	3.269833603	3.180505097	2.910127125	2.941427484	2.958099731	2.612522359
GSK1070916	2.403403376	2.938372957	2.418883408	2.150568284	2.464602771	2.152429969	2.458257812	2.614729557	2.341281843	2.619427926	2.880767034	2.519787195	2.609987419	2.633749769	2.752412747	2.274341051	2.770070297	2.761512862	2.232473569	2.644263047	1.844343002	1.964675906	3.30413536	2.702000308	2.260830151	1.998056384	2.883830926	2.522468576	2.713487933	2.10596574	2.794038701	2.852010175	2.732361706	2.15388252	2.298370668	2.193369684	3.319403335	2.652833215	2.658616232	2.484613676	2.954575136	2.610871825	2.479043779	2.748734822	2.990544321	2.810692198	2.905148589	2.564412225	1.92676907
KIN001-102	1.66686878	1.930081908	1.789883191	2.037550304	2.113859539	2.197512684	2.246772764	1.956551829	1.897851048	1.975283981	1.620332539	1.958137645	1.945291918	2.029512652	2.16639906	2.366035786	2.252383702	1.951992099	1.868964904	1.927310608	1.930965543	2.240283338	2.784458622	1.926617171	1.970787812	1.6794498	2.100338025	1.894283537	2.148270036	1.605044458	1.896258676	1.865403037	2.06559445	2.054528193	2.187853218	2.226978044	2.311590632	2.308246709	1.947269857	2.037987574	2.236896288	1.751730857	1.713098742	2.020463297	1.965109585	1.628452823	1.927493946	1.508633069	2.293560026
LY317615	3.493192389	3.393756963	3.417764803	3.662491432	3.496685177	3.444508974	3.693365882	3.358162277	3.527651838	3.423032994	3.319412685	3.459493652	3.269901799	3.326411832	3.563811904	3.614135333	3.40866573	3.415887275	3.409285856	3.362225317	3.607959571	3.614525486	3.987605349	3.317835948	3.407281594	3.400013999	3.308233622	3.422897837	3.546731286	3.383528866	3.432037647	3.342740846	3.456515313	3.468457386	3.539638211	3.561230121	3.545676611	3.548966273	3.386000212	3.59971329	3.457698228	3.236022835	3.369169078	3.563608259	3.479950387	3.324081062	3.475897136	3.430865277	3.595916147
GSK429286A	5.275486105	5.476235811	5.426387529	5.257628539	5.426782111	5.531342223	5.308701041	5.402551208	5.302657398	5.385906232	5.590848158	5.366024382	5.514663077	5.451084726	5.201461494	5.136274212	5.545686484	5.506697007	5.526645388	5.519261215	4.998484571	5.066518105	5.199618451	5.459751593	5.464191911	5.418010984	5.549176229	5.409959217	5.373447107	5.35131016	5.404577929	5.464674906	5.30876553	5.381890938	5.267595971	5.313416363	5.705892117	5.357764424	5.510210231	5.499699456	5.420298292	5.408818807	5.524037643	5.394331898	5.459358815	5.435712106	5.368052855	5.448750653	5.161306547
FMK	5.493970783	5.593004668	5.551100099	5.495801187	5.580713651	5.554014189	5.530594005	5.567914504	5.511281037	5.570306958	5.722910918	5.51713481	5.600786954	5.401293568	5.381012532	5.409390014	5.664145229	5.598221613	5.542881002	5.566642509	5.307609388	5.337997641	5.516910454	5.569882406	5.501943488	5.452888914	5.591745806	5.604008083	5.588193133	5.537121535	5.521641667	5.574254304	5.49388214	5.442907385	5.486759637	5.477465297	5.632007325	5.519128427	5.578181022	5.578216491	5.536782499	5.420489911	5.604809699	5.631979401	5.645619129	5.52472911	5.554532637	5.46814058	5.355209441
QL-XII-47	1.493458602	1.591035751	1.623229161	1.620011113	1.801674701	1.575173354	1.879053993	1.766522735	1.375689159	1.770637311	1.524707272	1.630511091	1.39549558	1.509133041	1.993950091	1.752849298	1.972441052	1.907306922	1.464589969	1.600577416	1.497087802	1.4343623	2.564464964	1.829913305	1.236950825	1.456935216	1.616885602	1.74645655	1.774206315	1.158419376	1.983107155	1.77983981	1.756796027	1.654159668	1.87047023	1.82707357	2.005017731	1.969730177	1.60059485	1.963587879	1.965891853	1.37236413	1.187769782	1.896945199	1.849739847	1.326056128	1.520419322	1.137100342	1.638162473
CAL-101	4.858101158	4.858575356	4.858014175	4.857459316	4.858299492	4.857948314	4.857995682	4.858352286	4.858016384	4.858290153	4.858227848	4.858132421	4.858534311	4.858453296	4.858629543	4.858203524	4.858531171	4.858483495	4.85762261	4.858359659	4.857776326	4.857890653	4.859220792	4.858442777	4.857866068	4.857542208	4.858792464	4.858002392	4.858518183	4.8574818	4.858404995	4.858529873	4.858547915	4.857898843	4.857916684	4.857924455	4.858778861	4.858723799	4.858275492	4.857818015	4.858817254	4.858482578	4.85785419	4.85821154	4.858381185	4.858736456	4.858662162	4.858182485	4.857954734
UNC0638	3.065721856	3.227530574	3.126713327	3.180522971	3.288744112	3.461980403	3.293202906	3.046532326	3.282679518	3.10444026	3.062028839	3.146521147	3.286949558	3.270344961	3.348590185	3.330647222	3.222483076	3.20316098	3.108966595	3.204008938	3.225149373	3.38807425	3.467579161	3.172517175	3.317232948	3.239333569	3.311405957	3.068104143	3.274818953	3.176281748	3.125205533	3.087188083	3.283166912	3.365426365	3.130260086	3.327810857	3.413641444	3.33598893	3.219493644	3.172736936	3.259337102	3.285504355	3.20368184	3.165922666	3.170908357	3.242414028	3.262763428	3.225736504	3.384665054
XL-184	3.497361822	3.75727346	3.440659963	3.298161191	3.558835012	3.335006275	3.475066186	3.581539109	3.505302115	3.455396188	3.635229484	3.478746592	3.594077611	3.722083679	3.72465988	3.548443031	3.602809215	3.554019725	3.235700646	3.585343773	3.382260404	3.522648014	3.663217652	3.623137416	3.505564425	3.338182415	3.839722666	3.522957047	3.565342784	3.286265355	3.61765189	3.704415357	3.626893394	3.504032819	3.444521001	3.470190242	3.50626336	3.539307366	3.542593395	3.342276311	3.709917366	3.811370485	3.477709425	3.354041615	3.641190402	3.618880831	3.727848001	3.495647651	3.352647052
WZ3105	-0.821027996	-0.206368843	-0.732444775	-0.803032137	-0.682794264	-0.66842182	-0.326463039	-0.567191592	-0.86058161	-0.930901099	-0.999479063	-0.453381253	-0.348259523	0.074291134	-0.12389882	-0.177875352	0.053283255	-0.566993672	-0.912886387	-0.748557135	-0.516761618	-0.668217364	1.5250141	-0.610065503	-0.738645044	-1.004347729	-0.103837992	-0.917375612	0.002739075	-1.150611382	-0.244664775	-0.232431872	-0.479590103	-0.733383071	-0.691684301	-0.769260572	0.176712241	0.181313485	-0.640589595	-0.278724048	0.227851541	-0.513256853	-0.690740866	-0.646660733	-0.516829421	-0.296885482	-0.24068832	-0.62816024	-0.356948062
XMD14-99	4.998474331	5.040318583	4.9510576	4.944471763	4.979070804	4.984639071	4.965100353	4.995632979	4.980780952	4.95224249	5.021191203	4.981616333	4.995614775	4.986480305	4.985566324	4.935822513	5.026118539	5.021886095	5.017142963	5.030582108	4.886359883	4.894813807	4.99410929	5.000430089	5.002419219	4.949590893	5.042146256	5.003249724	4.993937633	5.002447767	4.99898767	5.016347519	4.997282639	4.957043207	4.939978182	4.939449311	5.111640431	4.97912332	5.029459151	4.992850525	5.012340919	5.002023176	5.010963881	4.999222729	5.05388626	5.041037197	5.021091179	4.970217158	4.903671375
AC220	2.284723169	2.435130548	2.245936004	2.326250839	2.392584893	2.405687934	2.496245363	2.378428324	2.219006573	2.214977135	2.242034928	2.345385962	2.266198533	2.409143205	2.253290059	2.339173492	2.537955366	2.390525086	2.518244366	2.437716663	2.093571684	2.171454502	2.642906986	2.289222582	2.376324788	2.138662976	2.380977399	2.346474813	2.35836207	2.319928119	2.295061178	2.239973899	2.340875036	2.223220268	2.365934808	2.266536383	2.82887094	2.455263573	2.411362233	2.503795196	2.451481281	2.242119225	2.192490866	2.376993589	2.405963678	2.359561521	2.310450635	2.281646549	2.378862819
CP724714	4.013382592	4.175014032	4.229288741	4.156667612	4.381264362	4.192376189	4.21100967	4.31076469	4.076035792	3.961710843	3.881035123	4.18725174	4.121720375	4.190618623	4.345310548	4.344698097	4.290952831	4.192572182	3.893873256	3.996393272	4.231444882	4.084743111	4.419351539	4.326591003	4.124010879	4.234643367	4.323477208	4.086974454	4.209870561	3.856409264	4.281356213	4.352564299	4.225224888	4.243043017	4.186819143	4.440175167	4.244191022	4.422737311	4.181915456	4.315661096	4.369809784	4.249190096	3.748970973	4.120260678	4.193923881	3.959667967	3.982166626	3.808817221	4.360750411
JW-7-24-1	1.586513049	1.792018813	1.64328809	1.481111637	1.806008605	1.468243319	1.839498085	1.85963878	1.67863291	1.627264476	1.527497569	1.726061475	1.875352396	1.949372055	1.903736908	2.017181935	1.94356769	1.844538723	1.426557355	1.571237436	1.739531837	1.661831078	2.237638389	1.81472727	1.450392148	1.583453312	1.914582013	1.619572188	1.846042999	1.293323428	1.886096743	1.839084058	1.817815099	1.701250081	1.711734673	1.787392444	1.823488164	2.006389945	1.7550001	1.706620745	2.06851809	1.715105212	1.599156268	1.728117218	1.735898731	1.789277308	1.836173624	1.529180642	1.78536974
NPK76-II-72-1	3.368459797	3.948271005	2.978917123	3.033713741	3.375597749	3.429120105	3.550921319	3.34169113	3.29665738	3.509292307	3.873926003	3.227568758	3.807673382	3.589427736	3.550839546	3.254415198	3.778685188	3.655536806	3.392433206	3.840375978	2.337692294	3.037202737	3.888087892	3.525099171	3.618388349	2.809953737	3.991017814	3.527879832	3.477280778	3.182073477	3.330839089	3.495020093	3.622247018	3.188402133	3.207754215	3.066333576	4.209249423	3.517084343	3.643905913	2.930066621	3.706280328	3.626295585	3.307979979	3.381443833	3.875915489	3.572987647	3.994602437	3.179492345	2.814893203
STF-62247	4.419633107	4.765189651	4.652644052	4.5105934	4.710319783	4.721507807	4.620730897	4.696576772	4.568078796	4.360605771	4.584419825	4.625219865	4.708983437	4.754005967	4.66225404	4.49815781	4.781730699	4.708313196	4.404252308	4.616787759	4.536190125	4.566565298	4.999394694	4.717011744	4.673435401	4.621056892	4.755033082	4.476100043	4.808548528	4.516886118	4.589375413	4.749391951	4.673696221	4.551133833	4.407656014	4.654974994	4.905818637	4.724835924	4.687263984	4.633854931	4.804472395	4.768849688	4.532461418	4.523410831	4.638873795	4.749586597	4.633873115	4.717438217	4.710487162
NG-25	2.998213978	3.041931984	3.026740554	3.019600167	3.052002818	3.041923527	3.045711581	3.03197966	3.033904058	3.012057582	3.034659205	3.022417321	3.051786784	3.050511466	3.039985989	3.044061018	3.040085897	3.03154121	2.994669252	3.029700532	3.031011886	3.065324282	3.051859685	3.042535632	3.040693745	3.02989289	3.050223005	3.016092589	3.032794946	2.990330642	3.020488229	3.037775561	3.041298597	3.04656481	3.022877003	3.050092748	3.029515326	3.043037772	3.03911731	3.00330183	3.046164438	3.064375606	3.008925306	2.996294834	3.021512056	3.023646426	3.046152034	3.018129412	3.040496452
TL-1-85	3.984507783	4.068861811	4.053725871	4.043261645	4.080912325	4.136680007	4.092491451	4.018587998	4.064847702	4.013002292	4.067087284	4.043370297	4.100280808	4.080919387	4.025855823	4.047151176	4.063080623	4.043645792	4.012534993	4.049163555	4.03926932	4.10697038	4.076037193	4.052605267	4.107334385	4.068080291	4.086939893	4.015902215	4.075111434	4.013108389	4.004472974	4.041309005	4.053504887	4.092739775	4.020769771	4.082187925	4.078813207	4.057710873	4.07128978	4.027042031	4.052273927	4.092767756	4.083446286	3.991975343	4.030753341	4.04188312	4.072032413	4.051944918	4.081619731
VX-11e	3.87865901	4.057896021	3.973122188	3.861538149	4.017681102	3.946858755	3.953391733	3.97071793	3.984645449	3.910543886	4.020352948	3.96827813	4.036793056	4.071941846	4.054574909	3.951033976	4.060907343	3.963721696	3.754267656	3.928727355	3.930664018	3.928648441	4.118151519	4.013306874	3.996898985	3.9274354	4.130389009	3.929976573	4.091556479	3.870226392	3.988493083	4.060643627	4.024843837	3.965258555	3.899546038	4.010971022	3.926659188	4.008719139	3.941372709	3.895267075	4.055655854	4.013524347	4.01560688	3.916004311	4.007353508	4.023915563	4.021229521	3.922854087	3.956572036
FR-180204	5.338140892	5.502796529	5.493145391	5.452979276	5.512218004	5.514054208	5.464701926	5.341693472	5.481726654	5.429461695	5.516975124	5.330133549	5.440658964	5.412782213	5.423714531	5.36345591	5.51437859	5.402625438	5.234669756	5.454313144	5.325657463	5.419329848	5.664813986	5.413640511	5.434111488	5.30446959	5.558062384	5.369906622	5.596910062	5.444846833	5.373255158	5.424712167	5.409211229	5.362675695	5.328519159	5.464060576	5.489293569	5.388545185	5.370288363	5.373120969	5.451637253	5.314049541	5.49251793	5.438247396	5.465713118	5.419251559	5.454658461	5.389341082	5.471383632
Tubastatin A	4.560469482	4.690628314	4.634740171	4.667350419	4.754690049	4.946545865	4.868855715	4.494216426	4.616134012	4.598270211	4.598837803	4.596352751	4.655290217	4.68651582	4.58405113	4.660836216	4.683459393	4.683939472	4.709342628	4.779658156	4.494504016	4.775768806	4.747413132	4.595486512	4.791256802	4.585561356	4.711268683	4.622944701	4.695889007	4.637038214	4.52276004	4.502797672	4.666013739	4.770149309	4.646509798	4.727196786	4.891612112	4.667915473	4.735329867	4.599123353	4.655845416	4.698572238	4.617908598	4.57698022	4.635966638	4.645910192	4.663751428	4.681027192	4.750372887
Zibotentan	5.670077161	5.742755952	5.716082049	5.72704193	5.748001978	5.772579057	5.719451897	5.690145719	5.689954677	5.68254947	5.760093526	5.690199755	5.727079371	5.68842607	5.695466838	5.666438686	5.745902248	5.704063855	5.683409781	5.732352502	5.687458337	5.71884313	5.754840591	5.72022678	5.758885062	5.663523762	5.741114039	5.704464403	5.748116972	5.72102331	5.668042669	5.707668817	5.719865821	5.704164085	5.686049174	5.697927829	5.768520988	5.707506323	5.725088112	5.691462238	5.711788887	5.743554473	5.693056482	5.690455481	5.712493936	5.710676	5.750199761	5.695230021	5.699710175
YM155	-3.907261235	-3.780294638	-4.137416669	-3.983778811	-4.115429633	-4.063085245	-4.000481362	-4.203208958	-4.120550868	-4.078085924	-3.922167802	-4.118535845	-4.018077278	-4.290083518	-4.106240703	-4.281357345	-4.001313401	-3.744661195	-3.918440297	-3.757079585	-4.501357023	-4.17154855	-3.328095336	-4.000335199	-4.110507973	-4.283073675	-3.939719724	-4.019387315	-4.062475234	-3.995431164	-4.042195336	-4.096784503	-3.914235564	-4.225169659	-4.162209493	-4.38502247	-3.470318623	-3.989590473	-3.928298075	-4.138911112	-3.978446	-3.949865201	-4.408641263	-3.891934093	-3.707697362	-4.137698659	-3.786269859	-4.061011599	-4.333571137
NSC-207895	4.666058719	4.736900071	4.659879633	4.631573006	4.666780033	4.630948211	4.65464846	4.672749012	4.641710444	4.691191259	4.750618397	4.613197561	4.69788973	4.608546932	4.673224024	4.583331897	4.704643771	4.749522832	4.614983272	4.715372596	4.55194394	4.575224464	4.78003682	4.714780413	4.601713262	4.599815979	4.726784196	4.674073821	4.687449737	4.641909856	4.728492728	4.723579099	4.690021192	4.600872008	4.593456288	4.610235175	4.772209182	4.651290004	4.689650269	4.590681446	4.726052392	4.658223098	4.553885366	4.691319002	4.725935103	4.720636823	4.714901757	4.712774822	4.565683509
VNLG/124	4.111250454	4.285902737	4.19981204	4.270432402	4.226696515	4.380739508	4.22017855	4.157705119	4.109228307	4.196609977	4.409972768	4.133131883	4.274486047	3.963897244	3.972874036	4.046741248	4.280312513	4.266107601	4.296100515	4.3370135	3.925464135	4.105075417	4.19177001	4.247252328	4.279408269	4.098394303	4.193460367	4.289639606	4.263170899	4.363953061	4.117239928	4.181103793	4.183005652	4.127102493	4.134050621	4.085211527	4.415028809	4.179319476	4.353618071	4.206451873	4.188108764	4.144986941	4.146870388	4.278605892	4.308878945	4.139174109	4.229866973	4.237015533	4.077953114
AR-42	-0.14548116	0.04588349	-0.141146783	0.050074174	0.057532412	0.701405587	0.521892676	-0.443101889	-0.056916565	0.014369511	0.073797245	-0.137342051	-0.071139126	-0.211357429	-0.543945262	-0.112201435	0.158451129	0.123951629	0.516572023	0.425110627	-0.800548702	-0.020769796	0.063747361	-0.190029474	0.090153128	-0.266227046	0.031879704	0.055964221	0.016792412	0.176869959	-0.267722665	-0.391622223	-0.119490637	0.094154543	0.035087729	-0.145982964	0.597561738	-0.139974251	0.18323811	-0.023834789	-0.074301266	-0.410206875	0.081879138	0.20216513	0.219621574	-0.225215088	-0.154590982	-0.207517676	-0.056633544
CUDC-101	-0.353122962	-0.235430479	-0.323431627	-0.238484475	-0.228746051	-0.004558451	-0.054973563	-0.414099983	-0.292781934	-0.229947462	-0.22333457	-0.285959547	-0.238515131	-0.319811027	-0.42019131	-0.268128884	-0.188013491	-0.235709756	-0.12334761	-0.150413005	-0.519221961	-0.202959376	-0.177763308	-0.315127437	-0.170429439	-0.373751774	-0.241320127	-0.241491698	-0.219668063	-0.240815763	-0.369157582	-0.376040381	-0.24757264	-0.210318988	-0.218424172	-0.291501701	-0.082463589	-0.25401075	-0.189826605	-0.309536066	-0.277775265	-0.366915836	-0.245552873	-0.209635416	-0.188813525	-0.330912581	-0.28493348	-0.343120374	-0.252390058
Belinostat	0.395051946	0.540840432	0.451797595	0.531671908	0.58931094	0.833440329	0.806476573	0.37343182	0.53209992	0.481343395	0.46756683	0.466105084	0.548381303	0.549482593	0.423244303	0.600736066	0.619666215	0.557770336	0.636372486	0.632899044	0.32447648	0.659676555	0.676389564	0.472742813	0.564859344	0.472210689	0.525253481	0.518545026	0.589302852	0.503187347	0.427384623	0.366505643	0.553309141	0.627233984	0.550276043	0.574649374	0.748798717	0.577680657	0.603136475	0.478962802	0.549282472	0.41406989	0.53553201	0.521416257	0.588579002	0.469242874	0.492562761	0.428815981	0.637427899
I-BET-762	3.721210836	4.059391117	3.699497296	3.797475583	4.145599919	4.534558613	4.297607699	3.841334871	3.880793585	3.916948555	3.815498875	3.837243322	4.046993866	4.268378204	4.042683785	3.89365546	4.270767374	4.148526417	4.158925595	4.220261645	3.533096236	3.930649495	4.33681248	3.991454064	4.089769419	3.795655121	4.198150201	3.938156226	4.015486848	3.735759587	3.893717225	3.728284078	3.991308613	4.15288739	3.935103003	4.148878234	4.742797351	4.090029975	4.026641991	3.867799717	4.120259605	3.860202907	3.805534935	3.824759375	3.999573312	4.045411361	4.021456846	3.811419214	4.021389295
CAY10603	0.966358383	1.162972837	1.000083968	1.053094305	1.116593169	1.295374385	1.301167473	0.951042651	1.003912724	1.067024882	1.04282518	1.048017236	1.117118073	1.158563075	1.097529188	1.150146711	1.157981358	1.1137248	1.093606902	1.174490951	0.905693274	1.17870647	1.28310115	1.068281113	1.155748616	0.998010219	1.186385337	1.064389464	1.148420641	1.006255828	1.043082759	1.009201358	1.170710936	1.18706585	1.11292806	1.086897225	1.292347985	1.154466994	1.149548892	1.013118606	1.180038002	1.111512279	1.05073753	1.058208945	1.163380021	1.08745064	1.126638585	1.029060762	1.163586126
Linifanib	2.594308199	2.706069486	2.594417646	2.640949007	2.708258553	2.75796048	2.630944141	2.596484203	2.636220952	2.632925031	2.824796091	2.573516271	2.603786161	2.475266644	2.515458158	2.409782477	2.7285706	2.697136433	2.703930678	2.710632478	2.386326887	2.455552728	2.711674185	2.690452205	2.725129476	2.485939233	2.636465416	2.706034913	2.661163982	2.683680334	2.585039082	2.661804229	2.628083468	2.514872162	2.535236035	2.565420966	3.007158035	2.625372049	2.74380074	2.66456265	2.589265363	2.599280728	2.57475649	2.716222617	2.780910038	2.630995553	2.677884948	2.575076531	2.453423773
BIX02189	4.906240289	5.070261481	4.9465142	4.90730787	4.992979245	5.101067522	5.027104718	4.925977725	4.979516273	5.038557705	5.174225107	4.977830599	5.096783983	5.020425695	4.942486872	4.869494132	5.056920611	5.011832616	4.967981643	5.084637592	4.803729776	5.030641691	5.003881282	5.017556816	5.07708836	4.928757765	5.130763196	4.999319681	5.003411298	4.948691979	4.919818291	4.97566947	5.048197235	5.02838652	4.936997258	4.909766948	5.111270924	4.947166338	5.01133708	4.920458215	5.012251401	5.129696002	5.05250556	4.964430261	5.016062449	5.044179451	5.144021564	5.008958284	4.881918929
CH5424802	3.622604088	3.740742591	3.829639979	3.797586194	3.692144665	3.872256337	3.735595624	3.513560797	3.701993434	3.786662926	3.881739338	3.740891285	3.735633605	3.512885116	3.411153953	3.508684981	3.69474843	3.649978685	3.652055509	3.712863354	3.574589759	3.707449215	3.737657914	3.670212875	3.785262558	3.676466268	3.731380783	3.672679028	3.860713817	3.862019189	3.61065642	3.715385323	3.619191308	3.650793379	3.619201263	3.679245805	3.651102402	3.532693755	3.695921373	3.760559905	3.608740821	3.585817467	3.872418609	3.85393076	3.691887961	3.670737905	3.622049872	3.778482889	3.692864409
EKB-569	1.432328521	1.9040854	1.819551745	1.524447247	1.913470144	1.274312348	1.574585532	1.98564792	1.661021998	1.873543662	1.696739872	1.74283295	1.741832465	1.688005476	1.911797377	1.90403887	1.960912548	1.797383369	1.013260134	1.469635051	1.528970424	1.303211072	2.418251802	1.932543809	1.30842245	1.511724777	2.206886423	1.629109213	1.856286942	1.156304018	2.084940888	2.138015674	1.905832267	1.525225757	1.71247488	1.805608044	1.828785083	2.053096313	1.623533454	1.851361487	2.211995549	1.526716579	1.347282113	1.99551633	2.019411571	1.497922562	1.525534993	1.316438707	1.675822201
GSK2126458	-3.404069811	-3.137517735	-3.131926873	-3.172798982	-2.916395217	-3.141367361	-2.833642331	-2.979022204	-3.239527419	-3.09239693	-3.48080109	-3.105782695	-3.04125709	-3.029977883	-2.906544686	-2.717218225	-2.845028811	-2.99137511	-3.520579546	-3.348460125	-3.057166502	-3.05732727	-2.240999734	-2.968602571	-3.415143984	-3.311186056	-2.990937319	-3.26015296	-2.897645261	-3.700480384	-2.981701162	-3.060119085	-2.957330061	-3.063395682	-3.020668184	-2.795397395	-2.897687246	-2.619125719	-3.120549674	-3.129420599	-2.706267187	-3.308728129	-3.47997672	-3.107825086	-3.127260867	-3.347756941	-3.221371058	-3.554756462	-2.739064107
KIN001-236	4.446471168	4.69975805	4.459936401	4.478850138	4.702456999	4.702190642	4.623590427	4.614915855	4.495834185	4.472837456	4.638114158	4.505827317	4.540664581	4.555343455	4.578145989	4.439935502	4.774633694	4.764554881	4.566627333	4.751130479	4.176100373	4.369368881	4.822462246	4.678156591	4.667479437	4.427946972	4.794644696	4.622021303	4.579876892	4.498102188	4.565298852	4.611384362	4.676400021	4.573230378	4.548664245	4.527560623	4.979378373	4.630350988	4.688647084	4.594779584	4.692281255	4.605995843	4.311604841	4.541188644	4.733738053	4.448426919	4.544588705	4.364915405	4.488185228
KIN001-244	3.23688496	3.594207544	3.307073755	3.320144803	3.532096448	3.62972804	3.592069961	3.329046751	3.409479517	3.363515398	3.448425561	3.367590054	3.617708681	3.501928358	3.518933517	3.490003172	3.466418843	3.526615089	3.243103177	3.55066299	3.293575315	3.689720947	3.804399649	3.508732385	3.525539312	3.329820365	3.650078406	3.341496604	3.520342941	3.261345462	3.355995007	3.397040696	3.634718923	3.562163842	3.352414583	3.47032227	3.646120793	3.540344177	3.539239359	3.146578672	3.595902922	3.636621675	3.165701377	3.265415748	3.436068955	3.441879774	3.608356854	3.425657654	3.50876487
KIN001-055	4.354376977	4.503680264	4.447803312	4.285201974	4.472051438	4.189234483	4.356227854	4.440234757	4.442510346	4.421036175	4.541224175	4.330784064	4.473304396	4.402967016	4.453742971	4.315091151	4.457401353	4.466945499	4.028404203	4.306828476	4.292529921	4.190400471	4.72088822	4.466079339	4.219827999	4.331710089	4.527942859	4.346862606	4.490778839	4.219900196	4.4327738	4.454985523	4.408846398	4.266961021	4.280835234	4.414685743	4.366040984	4.41976045	4.304889711	4.3399892	4.458048177	4.288866866	4.354170299	4.416189385	4.497402167	4.329203113	4.489256438	4.275159446	4.258103129
KIN001-260	5.09745129	5.218421008	5.04416583	5.032071774	5.156818857	5.146359911	5.103567922	5.106404836	5.112223922	5.095313488	5.195856387	5.121732679	5.162272183	5.107185628	5.079345791	5.094285799	5.174938302	5.132404678	5.116644638	5.20387633	4.949998282	5.095386257	5.172477197	5.118775244	5.222603925	5.010738774	5.226889041	5.13516521	5.129690671	5.155175616	5.064872588	5.137938526	5.138995758	5.083763227	5.107077083	5.066777792	5.183783077	5.13249665	5.163261787	5.077261721	5.164530926	5.165423692	5.075613002	5.120466958	5.178550895	5.128247945	5.170620677	5.103036879	5.046848947
KIN001-266	3.454511466	3.521319708	3.499624147	3.502067696	3.538137687	3.544934598	3.549358922	3.468223206	3.541812438	3.479183187	3.508183728	3.483660267	3.540241432	3.516444815	3.535714408	3.536418892	3.510470431	3.486599807	3.415639159	3.482614121	3.537705585	3.591345934	3.627251165	3.502731671	3.535825136	3.488329472	3.533332975	3.472861158	3.550247343	3.484916631	3.466101267	3.485060385	3.549912839	3.527057487	3.481308059	3.533555495	3.509772447	3.532919851	3.50852393	3.45812274	3.51136142	3.540782415	3.489690697	3.467948559	3.498107169	3.503493848	3.553591184	3.49442625	3.552311999
Masitinib	3.745015155	3.906731714	3.911698816	3.897310343	4.051581376	3.99040323	4.059270564	3.856267626	3.861709749	3.801920207	3.770778421	3.909526394	3.837931337	3.81569375	3.967831309	4.071430349	4.013671683	3.902129032	3.718677788	3.835251245	3.859683214	3.894486425	4.352972546	3.939979742	3.83939874	3.835871825	3.973047225	3.851282354	4.057231518	3.784682823	3.923261709	3.966620886	3.949635272	3.923447462	3.928852458	4.07362569	4.056041395	4.068729948	3.939017944	4.023736795	4.078539163	3.810176331	3.71560193	4.048943692	4.006239673	3.806866403	3.88322727	3.669225485	4.001159336
MP470	3.148468386	3.903848799	3.680842288	3.475113382	3.799321806	3.980358793	3.456557438	3.952891449	3.303602212	3.498948308	3.597959719	3.812570027	4.097413334	3.69116572	3.680667271	3.594638673	4.014495595	3.974609872	3.473114797	3.560822407	3.401710321	3.250139329	4.180525649	4.121838035	3.752333699	3.661947254	3.995289546	3.610499726	3.716390822	3.201103132	3.810910057	3.992123875	3.945136769	3.775551248	3.666470593	3.674478989	4.256325157	4.318284809	4.026370979	3.616297819	4.129669642	3.867784222	2.953560456	3.554663615	3.912399303	3.303100944	3.660303963	3.240092136	3.776489267
MPS-1-IN-1	4.760369706	4.849120787	4.741207096	4.705939744	4.773129692	4.721783748	4.791055324	4.725134637	4.760146133	4.741541657	4.848072925	4.74571214	4.838285277	4.790241167	4.792891348	4.737033262	4.768152309	4.814806909	4.647484353	4.791744443	4.670131055	4.754089226	4.827730897	4.815300492	4.7773806	4.69877207	4.845833533	4.749881447	4.828679888	4.750861449	4.769148562	4.815660731	4.81894279	4.761062823	4.68804582	4.732189181	4.787545169	4.749658604	4.812000039	4.649285159	4.810836711	4.85628643	4.769227141	4.746512706	4.810687247	4.84611365	4.874886141	4.792324308	4.690778976
BHG712	3.862469056	4.060366049	3.963793733	3.852940501	4.081979593	3.990880087	3.990625237	3.875536	4.031558144	3.931414098	4.151279002	3.918978293	4.099637284	4.039262028	3.847998008	3.867465441	4.050330242	4.112726912	3.866646413	4.06465691	3.68674991	3.936173734	3.958100371	4.058386005	4.033120867	3.953227495	4.165973081	3.946485843	4.005666518	3.88362016	3.915443295	4.02500881	3.973598334	4.05977068	3.86029539	4.000817857	4.003124011	3.935838737	4.059917065	3.821490964	4.023432258	4.048193212	3.968313952	3.897616735	3.957039756	3.916285421	4.076220858	3.924889438	3.846334364
OSI-930	3.763227734	3.986728913	3.83249463	3.741198907	3.905364978	3.931305242	3.799581443	3.882954559	3.792545895	3.84296253	3.912066353	3.825582849	3.984637054	3.904288949	3.884061713	3.751259502	3.943728225	3.982686805	3.810463855	3.900050303	3.627662509	3.679676118	3.936047136	4.049329051	3.916324433	3.785779018	3.994850867	3.855514215	3.850897916	3.735152511	3.933952508	3.98635294	3.966021398	3.852365192	3.775603751	3.825319203	4.16272848	3.969070355	4.027743932	3.76358241	3.987105697	3.991308272	3.671847881	3.833526683	4.008823829	3.829045393	3.889377217	3.760636923	3.809809918
OSI-027	0.899877145	1.2779152	1.059335003	0.722451608	1.31800628	1.01524486	1.432095649	1.421759837	0.844896257	1.099529595	0.932763428	1.15711093	1.464546255	1.625862212	1.51408124	1.499507524	1.575833422	1.499757372	0.793719775	1.024838061	0.961941523	0.889394852	1.869392573	1.507131238	0.86819225	1.03099077	1.508906572	1.082704211	1.314362796	0.409050672	1.538933636	1.47257652	1.412903815	1.275464297	1.169460431	1.274557204	1.55676629	1.839214442	1.263293382	1.090264838	1.839138568	1.331946467	0.70436199	1.072804253	1.219292616	1.200857857	1.29241583	0.850730037	1.313827895
CX-5461	4.170685782	4.236533077	4.078444295	4.060979941	4.142646286	4.129440036	4.145865707	4.037245941	4.161585132	4.134164068	4.214522492	4.059930272	4.167394687	4.144485854	4.174195453	4.017177198	4.091205065	4.209527118	4.074057665	4.19009915	3.954533948	4.022401437	4.202561514	4.147650184	4.161126128	4.073270951	4.279084226	4.115526576	4.149562405	4.174111137	4.147599812	4.129117987	4.190770197	4.137201919	4.023100926	4.054035479	4.320067031	4.059113632	4.167303881	4.036891755	4.135935018	4.173570338	4.175562051	4.126541965	4.235846331	4.228087742	4.237660076	4.168211956	4.036002016
PHA-793887	2.539313871	3.175921969	2.962824166	3.063779487	2.877629609	2.915042675	3.276023197	2.767859296	2.765820212	2.877001452	2.920450944	3.035995808	3.204294586	2.669481405	3.079581653	2.889648756	3.301199251	2.93944574	2.212491047	2.575466552	3.013859722	2.987814064	4.696262946	2.933354339	2.531807964	2.701294946	3.213725225	2.647494316	3.67906544	2.383470567	3.058527027	3.144038013	3.120609272	2.706320379	2.614773006	2.837670502	3.342894221	3.40168677	2.735696796	3.092741833	3.339951137	2.599205407	2.918087078	3.175227627	3.045231747	3.163582708	3.303769785	2.859932011	3.070693147
PI-103	0.732890787	1.002866221	0.718782917	0.502446788	0.973346791	0.645966665	1.023692507	0.972513808	0.766072333	0.555134628	0.349427964	0.927608367	0.912593869	1.493488727	1.266154677	1.298498074	0.865293438	0.855782492	0.545219595	0.67060827	1.085371589	0.951429056	1.374502137	0.906071808	0.755103856	0.897404731	1.050632553	0.584299867	0.874615086	0.330782668	1.025220133	0.913285822	0.998814233	1.008474606	0.803968615	1.103416427	1.111999614	1.271770893	0.897700663	0.870028169	1.313626484	1.150401158	0.671319158	0.601122965	0.795763917	1.120107476	0.935372011	0.888691023	1.242154899
PIK-93	2.605086561	2.808374888	2.635877498	2.764371815	2.866175964	2.913079657	2.971778824	2.68286252	2.735943981	2.833714639	2.673439283	2.717400936	2.880458169	2.783522442	2.892654537	2.872509106	2.831626507	2.869445598	2.60767077	2.791460848	2.625476998	2.937093293	3.214706391	2.814233401	2.782120567	2.592991611	2.894441199	2.696687588	2.867258015	2.522494412	2.698952074	2.712461975	2.940657194	2.843325584	2.792897826	2.845756347	2.98453908	2.95691001	2.801583572	2.52206208	2.869133718	2.765831423	2.542578683	2.698075074	2.773223731	2.68064048	2.833171971	2.594353682	2.903421875
SB52334	4.122234816	4.485346298	4.13478088	3.908549504	4.509966473	4.313868396	4.302372593	4.484280686	4.094960038	4.239942595	4.261320018	4.229420685	4.429754411	4.462012825	4.697900274	4.351831317	4.509829756	4.429727355	4.014090134	4.247990371	4.062549959	4.109263619	4.659710022	4.603794804	4.323125364	4.165169027	4.580821391	4.252061129	4.210649084	3.846854038	4.45309726	4.538733024	4.530043813	4.300439989	4.300570125	4.436770871	4.613906899	4.590145387	4.328527911	4.11613235	4.636033336	4.598820616	3.6032081	4.159335529	4.404455461	4.22059242	4.362708658	3.86130648	4.274870397
TPCA-1	4.085414946	4.405532781	3.871442343	3.840784592	4.21841804	4.130839095	4.259253806	3.913281503	4.236754174	4.235915723	4.400072877	3.914434953	4.238108467	4.292669884	4.114429906	3.95108853	4.113181782	4.28362551	4.026944205	4.289392258	3.470613043	3.89729381	4.284483881	4.241224975	4.202006142	3.778319481	4.46992041	4.113677958	4.069002621	3.959571651	4.085475879	4.096772232	4.270423602	4.054307578	3.917418534	3.996649411	4.713255193	4.047099991	4.284378492	3.695680258	4.190154296	4.2118007	4.079961616	4.072598372	4.391410458	4.193229126	4.401825668	4.05225852	3.852848314
TG101348	3.057199769	3.260809005	2.702783178	2.429577652	2.852099324	2.659414681	2.853943463	2.936578079	2.959732008	2.905482936	2.973355039	2.957836774	2.908724115	3.450385985	2.923034519	2.893666637	3.074156642	2.91011098	3.107806084	3.050454146	2.410015007	2.489892256	2.934939882	2.812071839	2.909949507	2.648497845	3.4239509	2.916487103	2.810677934	2.739882772	3.050750969	2.95403504	2.880891522	2.775659517	2.836381194	2.693136822	3.40678446	2.880359622	2.933191743	3.019069812	3.164140266	2.965004312	3.32149943	2.975461737	3.201223949	3.306759384	3.083395048	2.966651591	2.590055234
Foretinib	1.541994309	1.831100094	1.315862139	1.057580361	1.56399054	1.286525852	1.44656355	1.323302013	1.526108441	1.485891654	1.890772035	1.327739678	1.508540242	1.724637883	1.516259701	1.289631977	1.272523576	1.322709456	1.265007158	1.524820312	1.070968095	1.235954593	1.163904339	1.484798478	1.614287168	1.266132888	1.867100965	1.433153945	1.375839126	1.238825783	1.430769998	1.533972929	1.541271791	1.416487143	1.200668547	1.337919773	1.74966081	1.234302712	1.549370694	1.280497286	1.45858068	1.823693784	1.767597328	1.312521409	1.699380134	1.703046387	1.760216111	1.495309823	1.079395651
Y-39983	4.943407156	5.209763019	4.839851053	4.950316374	4.951774074	4.908954861	4.968832573	4.920473018	4.939872913	4.98531541	5.263721223	4.907393722	5.10032615	4.93573682	4.946939388	4.812545792	5.009932594	4.939093953	4.962263078	5.074767977	4.657341203	4.801700064	4.972003816	4.999593552	5.18980389	4.827304414	5.180865335	5.016279895	4.971547316	5.002823606	4.943364767	5.044619707	5.017961573	4.822206944	4.817532837	4.858434036	5.218807128	4.856370306	5.044160066	4.857971936	5.018067072	5.07876397	4.972642698	4.988680259	5.130998515	5.088081331	5.192615852	5.001792796	4.685928413
YM201636	2.155799882	2.296654356	2.196103024	2.307721956	2.474318708	2.441602886	2.531701519	2.257228134	2.288098483	2.294697674	2.207151828	2.237491613	2.328953081	2.409439222	2.538666364	2.496534723	2.34373777	2.343775496	2.134259694	2.363809212	2.291233733	2.610640524	2.672233666	2.271343259	2.418458261	2.185192829	2.374141463	2.220284736	2.388418665	2.152657521	2.175460049	2.154666039	2.437562007	2.485409813	2.371891507	2.516297994	2.369441218	2.405571012	2.283349237	2.140187967	2.357545714	2.339691927	2.136517299	2.188988729	2.239732359	2.269721759	2.358521338	2.215324283	2.456547773
Tivozanib	0.523155017	0.767020753	0.561146931	0.424242885	0.68096554	0.565456268	0.565749919	0.67338854	0.518729284	0.425484842	0.563271178	0.611204544	0.676557639	0.875798878	0.712101444	0.638249934	0.708915017	0.571713549	0.541692148	0.595455555	0.589186749	0.51471795	0.566685539	0.647223326	0.690533597	0.570471129	0.762394959	0.578563276	0.643926365	0.505282617	0.591200986	0.642508157	0.630519064	0.593007004	0.535124921	0.619306589	0.77556774	0.68438107	0.68215813	0.632040201	0.720151162	0.819569514	0.722404755	0.491856772	0.656874706	0.793165425	0.729725786	0.576711335	0.563494073
GSK690693	2.57826298	3.125691461	3.207951107	3.134747438	3.483309298	3.283114009	3.396590679	3.180642064	3.089353945	3.049979714	2.64522613	3.212163988	3.15531586	3.394132396	3.440247409	3.582572027	3.138176076	2.983147767	2.467681639	2.753376282	3.457112341	3.51981806	3.828453919	3.316254541	3.209469711	3.070337581	3.286725392	2.861736943	3.314200241	2.493954525	3.087028475	3.19217551	3.450679526	3.337027544	3.214143128	3.670028768	3.517446149	3.587707301	3.259162065	3.250596589	3.392664092	3.435942544	2.909492426	2.970684	3.08042102	2.904322687	2.994566693	2.632187437	3.762388778
SNX-2112	0.137543651	0.885213519	-0.124886561	-0.405677156	0.486134578	0.385943371	0.612362568	0.361944968	0.21606949	0.394273363	0.78045093	0.21020052	0.924119118	0.422779295	0.664294154	0.353502069	0.752022477	0.594340177	-0.136593544	0.408911193	-0.932707022	-0.319805189	0.91823994	0.723415671	0.398718861	-0.128489044	1.25017588	0.417389989	0.420634211	-0.231706219	0.424989929	0.466068474	0.760133033	0.411915824	0.176890088	0.344738186	0.800137229	0.612982362	0.440171195	-0.14306967	0.846878642	0.364679973	0.086426059	0.278771623	1.027005736	0.086480953	0.719822334	-0.59992403	-0.062069686
QL-XI-92	4.087065274	4.416967361	4.254452102	4.136635799	4.419314569	4.165758416	4.240064755	4.366359732	4.212141964	4.095264477	4.230159967	4.360229996	4.366878522	4.382763974	4.34283288	4.300727028	4.352859534	4.299314012	4.021066207	4.093711567	4.28893853	4.113009257	4.470802382	4.393489115	4.243620222	4.323075067	4.434314722	4.182635595	4.374018109	4.033679693	4.357738103	4.423932388	4.309820448	4.296072757	4.176464868	4.383946129	4.459945118	4.446519914	4.354125233	4.446761546	4.461648788	4.323016232	4.318115248	4.299381282	4.395719611	4.304697481	4.310587738	4.13955796	4.267754719
XMD13-2	3.176718357	3.888789822	3.769797784	3.578541672	3.916159515	3.767330541	3.660133441	3.653487439	3.553863844	3.864527513	3.840381287	3.731979341	3.949502418	3.655842909	3.772112829	3.490947716	3.832030788	3.649108245	2.992118399	3.41318848	3.599850058	3.675764765	4.348256761	3.868016139	3.707832406	3.488124611	4.06555691	3.50769587	4.019172942	3.14332229	3.684074398	3.913368235	3.878030289	3.638395807	3.425253965	3.844886713	4.130583204	3.96393409	3.698099487	3.755951578	3.863028704	3.896761924	3.711982047	3.747917078	3.799677645	3.760286898	3.855162098	3.538606209	3.57098761
QL-X-138	1.019192848	1.431164443	1.248592922	0.88945053	1.44776762	1.013727111	1.365178184	1.523840395	1.016772354	1.323575867	1.006504235	1.367258767	1.396340534	1.621719573	1.700830215	1.709529901	1.514898882	1.308811565	0.773725741	0.961572001	1.295636307	1.023660203	1.83939425	1.54476533	1.03716943	1.233261715	1.753087384	1.170547399	1.287246588	0.548019945	1.700920083	1.642672794	1.507143779	1.397439917	1.407221434	1.475024427	1.414651449	1.760934234	1.274225819	1.497757398	1.900389491	1.485515559	0.954820079	1.354390578	1.460419412	1.183885672	1.239240123	0.773717489	1.455650614
XMD15-27	4.922047913	4.979617547	4.905958127	4.892456413	4.930079063	4.929285338	4.904679904	4.948910918	4.914567249	4.927645868	4.976287557	4.928119362	4.947945954	4.925093504	4.909966927	4.889563876	4.961728152	4.942434164	4.946969801	4.953133608	4.845649838	4.852331778	4.914098339	4.934848669	4.944404253	4.901489318	4.994299214	4.944798672	4.919438039	4.928007662	4.934673412	4.947796481	4.927155762	4.904459498	4.907608165	4.891795671	5.014802053	4.915218793	4.952247966	4.950994184	4.952955466	4.935292577	4.956020869	4.950112905	4.986184568	4.951812347	4.950311398	4.916267438	4.856394486
T0901317	4.478040694	4.924613858	4.647229236	4.529530748	4.833374739	4.971707853	4.612179651	4.741114342	4.56036738	4.630459353	4.773727607	4.707942083	4.818218468	4.7698343	4.629460287	4.510939588	4.869826462	4.796140938	4.755338044	4.844785103	4.375672731	4.512674895	4.728779358	4.86147923	4.811213703	4.558638641	5.053519674	4.725321891	4.74462923	4.633582295	4.680707617	4.792287138	4.8084889	4.707308897	4.60323783	4.610451862	5.241591481	4.756680907	4.935674637	4.69021743	4.865717361	4.894373328	4.624769632	4.709202658	4.885550197	4.785216583	4.752969511	4.600370091	4.566871751
EX-527	5.595949436	5.703347533	5.626015951	5.542687099	5.641056556	5.609560243	5.560690396	5.638759608	5.613129764	5.622397196	5.696391942	5.613156823	5.631015368	5.64452885	5.648595732	5.550682977	5.642910161	5.618637976	5.575341214	5.626072244	5.539861952	5.522835174	5.622795928	5.672137558	5.650773998	5.591570524	5.710024658	5.639517709	5.632082756	5.614455202	5.659480893	5.68793107	5.649896772	5.588762126	5.576649242	5.612084366	5.714264577	5.605313819	5.652523576	5.636146944	5.654336254	5.665114876	5.64456288	5.623559106	5.713087574	5.650611773	5.644269378	5.585092476	5.543598797
THZ-2-49	1.328622297	1.689335976	1.361788947	1.500928752	1.510687182	1.567487711	1.559848384	1.420613305	1.433844301	1.552155048	1.808561286	1.387463521	1.738026812	1.393947072	1.585281571	1.491378684	1.628351579	1.42701799	1.331574261	1.579571369	1.320795149	1.729177166	1.849499746	1.560758455	1.676135774	1.234738113	1.541917234	1.513410413	1.527104114	1.433093655	1.306921134	1.430943478	1.693560696	1.40532116	1.447200808	1.387597713	1.638492322	1.544302349	1.591167489	1.240401213	1.547938956	1.805233503	1.250417007	1.488640756	1.630362349	1.419350522	1.872021096	1.368536175	1.304487679
KIN001-270	5.028837456	5.117465428	5.07144865	5.041217257	5.133488593	5.100525546	5.100493587	5.090910204	5.063346266	5.017587067	5.065030653	5.086571747	5.137369155	5.158604359	5.132426202	5.117004082	5.08925735	5.087445513	5.012152221	5.066644994	5.103082544	5.120628526	5.084934431	5.117392798	5.137529896	5.107982097	5.119464693	5.048358009	5.107959487	5.037837949	5.066499211	5.099296807	5.11798926	5.130948488	5.055507824	5.137128241	5.100347662	5.127497933	5.121216945	5.056449958	5.114730674	5.179483372	5.080543953	5.016952232	5.070397299	5.127695864	5.11434462	5.085141731	5.11247284
THZ-2-102-1	-2.218503411	-1.290865382	-2.424984233	-2.333908079	-2.145537954	-2.051460644	-1.775737456	-1.824580315	-2.244760212	-1.854336469	-1.260230842	-2.133715276	-1.674130871	-1.925776627	-1.424323182	-1.932326469	-1.445324549	-1.86814559	-2.300393176	-1.649097392	-2.490471306	-1.994920074	-0.457226254	-1.779682448	-2.098078202	-2.630368669	-1.554781565	-1.801710987	-1.544451568	-2.272755238	-1.611288667	-1.530488323	-1.544514893	-2.293740254	-2.020777802	-2.48200826	-1.261301411	-1.792652141	-1.912714191	-2.188680363	-1.153996855	-1.866717397	-2.309819745	-1.848968497	-1.37245578	-1.828287042	-1.27446047	-2.027318332	-2.445115297
AICAR	7.359428213	7.71969622	7.583874092	7.313363994	7.654247616	7.543129943	7.754814588	7.614398211	7.494619506	7.406996949	7.600706808	7.46640965	7.753853525	7.684318248	7.286963029	7.698761052	7.81678153	7.800634456	7.624132684	7.700050663	7.476449206	7.632134004	8.030987791	7.691800245	7.243167056	7.257542075	7.416913893	7.45732734	7.606674573	7.168758888	7.717443493	7.739840682	7.674898769	7.403467656	7.458237398	7.155582443	8.021639322	7.995791452	7.958287761	7.357186915	7.925771189	7.591577772	7.25175377	7.447546796	7.606927909	7.765041095	7.672628355	7.720824389	7.60874279
Camptothecin	-2.630480985	-2.367137166	-2.66557471	-2.964248047	-2.70655205	-3.089191079	-2.858299959	-2.664490971	-2.670313033	-2.630827261	-2.376959267	-2.723989091	-2.511952115	-2.598522282	-2.918233795	-2.83622153	-2.644162239	-2.620354972	-2.596947046	-2.660784799	-2.886798662	-3.033229462	-3.010870079	-2.725807911	-2.766575625	-2.793696404	-2.465509321	-2.610845965	-2.833619091	-2.677804723	-2.552976482	-2.618024273	-2.732418123	-2.834595447	-2.81784802	-2.961342634	-2.602280529	-2.836968094	-2.552362584	-2.80690196	-2.688093644	-2.806714557	-2.466004083	-2.676392516	-2.544443795	-2.34692084	-2.557039014	-2.597505922	-3.103263315
Vinblastine	-3.504758085	-3.406681423	-3.448782372	-3.478730746	-3.540000484	-3.654375897	-3.64862492	-3.502092757	-3.451269322	-3.317971539	-3.252523038	-3.48546704	-3.509416141	-3.621022183	-3.752867946	-3.665120087	-3.549820872	-3.603824006	-3.459561885	-3.484938403	-3.637864869	-3.558868622	-3.776733743	-3.528050699	-3.45060917	-3.601646786	-3.434217137	-3.441518755	-3.606385033	-3.470096934	-3.545668373	-3.44801906	-3.554138737	-3.677151366	-3.522776533	-3.643468406	-3.579238156	-3.710410427	-3.515103322	-3.496159942	-3.58659606	-3.539191682	-3.382250206	-3.374310881	-3.446774123	-3.5567946	-3.557198151	-3.514942117	-3.716398563
Cisplatin	3.391369785	3.635101723	3.838988543	3.910864216	3.677847767	3.625759054	3.41481813	3.484089893	3.756689584	3.803353026	4.050824325	3.62584272	3.868919628	3.154717943	3.16204136	3.31790862	3.522057115	3.515797075	3.49477568	3.50858676	3.573395476	3.675222306	3.270104419	3.644762767	3.738729795	3.802946875	3.44571403	3.54841802	3.606279394	3.917912043	3.30799009	3.63619904	3.502885903	3.408901126	3.454108128	3.570524598	3.405082273	3.339653288	3.651091788	3.5686207	3.310797344	3.444597716	3.815773891	3.919766422	3.590928081	3.506658327	3.565866814	3.506078365	3.439222346
Cytarabine	1.187236559	1.260120473	1.398139533	1.114644519	1.123336591	1.222275441	0.983052873	0.912170762	1.374173076	1.327259582	1.77952281	1.088571493	1.146635998	0.85016209	0.341696814	0.764195169	1.114233148	1.071661007	1.53057478	1.506730109	0.627166482	1.024546254	0.365032835	0.994083937	1.409986174	1.1100239	1.152383435	1.271828326	0.940167927	1.598011987	0.956336507	1.091616566	0.997567467	0.974256522	1.156229346	0.740565597	0.896206265	0.590918382	1.308065842	1.288121786	0.81317668	1.009753766	1.496789851	1.403081	1.261073911	1.106919522	0.869605376	1.24673318	0.781208491
Docetaxel	-4.930883316	-4.773109528	-4.89341476	-4.824852492	-5.069216158	-5.005796249	-5.047452324	-5.018015174	-4.872048949	-4.717189052	-4.559368124	-4.913101557	-4.906032857	-5.136841419	-5.224052204	-5.231992744	-4.925118369	-4.977354729	-4.83128468	-4.848418648	-5.176676349	-4.987454021	-5.014202589	-4.941597014	-4.852577202	-5.108626557	-4.926944603	-4.852277102	-4.964963071	-4.858442621	-4.982293795	-4.890670747	-4.909730632	-5.165745272	-5.023184298	-5.176804948	-4.846946641	-5.112642497	-4.895815686	-5.008834017	-5.007768541	-4.937160262	-4.856452782	-4.735814499	-4.786630388	-4.879254693	-4.87756709	-4.791334001	-5.202183519
Methotrexate	0.691971999	0.812531314	0.781068789	0.928646594	0.852551613	0.775896336	0.828003246	0.685172296	0.800602869	0.672774805	0.811370097	0.703191559	0.820189681	0.624799956	0.669438061	0.757073559	0.750205847	0.700396067	0.634349004	0.715654291	0.887856229	0.892693205	0.951831001	0.701102572	0.800277592	0.71987047	0.672999581	0.712898624	0.913452731	0.813625344	0.624643293	0.726010792	0.734084487	0.695561552	0.64080513	0.785040514	0.782878106	0.800428481	0.803309797	0.67902501	0.692412528	0.648685517	0.749138256	0.730001429	0.751372015	0.749636944	0.835186647	0.791275243	0.79755028
ATRA	4.151852735	4.180296556	4.100301927	4.168694887	4.162745592	4.248475106	4.197558002	4.160073818	4.045176551	4.135997339	4.137185457	4.127119891	4.043509464	4.063140876	4.003600014	4.045810037	4.234444441	4.205863018	4.377006156	4.275366334	3.955259189	4.008550548	4.155456885	4.141902274	4.147891558	4.078645007	4.158729196	4.246887623	4.091696858	4.213327514	4.14927848	4.118889786	4.111713846	4.0927396	4.199751783	4.036347168	4.374570817	4.143096457	4.201954956	4.215102312	4.15230988	4.027451323	3.992583837	4.179782984	4.206072723	4.076037078	4.05492385	4.104847649	4.130264171
Gefitinib	1.286979869	1.7381435	1.538263831	1.370602022	1.542310786	1.130661949	1.385662586	1.560926105	1.313597032	1.429177198	1.584163494	1.431194189	1.526461239	1.341004471	1.618365332	1.523439671	1.569397519	1.350939681	0.981273781	1.223777158	1.532485375	1.251683959	1.969861284	1.544913376	1.276213705	1.302978195	1.592444807	1.415096616	1.596322966	1.29877495	1.572436283	1.608782346	1.600544835	1.210348918	1.387484919	1.381681586	1.433525581	1.643501011	1.449904668	1.405078808	1.709331383	1.348550781	1.276745823	1.560979907	1.750802264	1.468053253	1.590950451	1.289443739	1.433686592
Navitoclax	1.97708331	2.079784441	1.521902994	1.623817914	1.773394136	1.730429861	1.883652677	1.926981172	1.878990359	1.792289531	1.915505057	1.76001252	1.845041053	1.855950468	1.829607221	1.864226525	2.022748347	2.022481222	2.176082116	2.061567058	1.460245246	1.553632855	2.373563704	1.714401303	1.641709362	1.595984007	1.875067001	1.973435054	1.826509185	1.95113075	1.873449051	1.694065211	1.825201858	1.601715553	1.837795782	1.453597619	2.411288405	1.98857088	1.972795628	1.889938768	1.993809689	1.403138973	1.92404346	1.960723682	2.186203967	1.916857332	2.073980346	1.886359894	1.616389317
Vorinostat	1.385831047	1.482555858	1.401646891	1.453065705	1.513326213	1.627783428	1.551222293	1.332029468	1.385948286	1.450904841	1.549827099	1.424592764	1.517086022	1.462274953	1.29970699	1.226579309	1.546105327	1.527612133	1.622437189	1.550637228	1.227207377	1.438203469	1.487512811	1.528433592	1.510225812	1.370519336	1.309898799	1.476089349	1.478608123	1.381651704	1.345419595	1.390550891	1.443273373	1.416628754	1.374157436	1.381571882	1.729218763	1.55309975	1.519024508	1.343469787	1.424347124	1.443697962	1.27706389	1.438679291	1.416930742	1.431164811	1.526814782	1.479698376	1.37186506
Nilotinib	3.067144708	3.428085375	3.171545119	3.072648046	3.261989186	3.097477095	3.115803269	3.32444144	3.230581002	3.114596176	3.321135027	3.221422403	3.337842713	3.332016358	3.28889844	3.181301203	3.453658433	3.233121098	3.049995823	3.154279625	3.185551572	3.080392003	3.45034015	3.280241896	3.226840997	3.167788712	3.414074874	3.221043257	3.320585888	3.225699531	3.2534098	3.352905305	3.214761531	3.110040428	3.107068936	3.171855565	3.354920821	3.240957072	3.255908969	3.29349567	3.372728057	3.19536867	3.369209289	3.252457531	3.370327344	3.322398633	3.372417289	3.09095726	3.109880354
RDEA119	2.989075242	3.110625009	2.826269722	2.360348778	2.818948802	2.110092836	2.142737683	2.704957253	3.101570454	2.69044139	3.041697659	2.71800756	2.873051524	2.925461406	2.849426442	2.709814972	2.452283723	2.493446876	2.288448841	2.431720347	3.01356758	2.358565639	1.956305374	2.919149054	2.683587972	2.966180153	3.093374467	2.713399836	2.793826196	2.911069838	2.999621593	3.14482202	2.641956693	2.697692281	2.326642557	2.755001572	2.071985268	2.438649662	2.804649425	2.613219683	2.721984327	2.764523128	3.512222021	2.81302044	3.10117645	2.912508919	2.850071326	2.467098092	2.392821798
CI-1040	3.303988535	3.447958745	3.639894497	3.568569765	3.409159227	3.412198501	3.48072	3.104798345	3.466772108	3.686672071	3.950157642	3.320675899	3.388420905	2.728664438	2.645469433	2.818397476	3.469880122	3.345390037	3.396951244	3.284411222	3.169818392	3.148220599	3.555117425	3.357062089	3.172343054	3.366030739	3.172364182	3.556463419	3.534415748	3.593681628	3.223214467	3.290906425	3.174042125	2.998529669	3.325103671	3.148453917	3.061474095	3.001192445	3.32015598	3.40302198	2.982975567	2.551168479	3.563750144	3.783072907	3.601907082	2.953614031	3.294275029	3.000273394	3.155533929
Temsirolimus	-1.714915747	-1.799291536	-1.772158929	-1.598846078	-1.954316471	-1.617100986	-1.758391357	-1.752633682	-1.837053915	-1.496098194	-1.267186363	-1.662348625	-1.750518114	-2.349372597	-2.368406031	-2.095330298	-1.639086095	-1.693056865	-1.144891737	-1.57465269	-2.182655172	-1.708234355	-2.155382448	-1.651951141	-1.821710902	-1.729765161	-2.207480117	-1.311378867	-1.827845442	-1.438348145	-1.885270314	-1.893461298	-1.869792852	-1.912356393	-1.543648278	-2.04788972	-2.014171001	-1.873934048	-1.756653609	-1.48826363	-1.887159996	-2.128426199	-1.819748597	-1.297555066	-1.757885612	-2.236446112	-1.882521105	-2.001306461	-1.970125723
Olaparib	3.859419855	4.092144765	4.073326761	3.903494339	4.127326911	4.038017389	3.882153636	4.073573286	3.903972677	4.151286529	4.506932349	4.02575843	4.254662572	3.849640255	3.790256817	3.629582222	4.202237841	4.152544534	3.996915892	4.075221813	3.704802247	3.838977825	3.786232234	4.238303138	4.123364416	3.920265997	4.09511771	4.14776211	4.000836994	3.94552252	3.906246301	4.145104798	3.990308066	3.9342138	3.860274752	3.890481615	4.107989126	4.026771927	4.212654104	3.969706627	3.917684448	4.174949519	4.032477532	4.053287916	4.004888785	4.045417259	4.215452136	4.014419438	3.65248263
Veliparib	4.231416447	4.414390003	4.35452286	4.348521204	4.377584523	4.395573619	4.260745757	4.38157935	4.352815147	4.386139357	4.581492597	4.343247642	4.473619541	4.199496767	4.207089648	4.200162543	4.515539879	4.327836855	4.343371788	4.358580671	4.234130052	4.30819945	4.413768819	4.396292736	4.380873697	4.288382055	4.380881038	4.420817671	4.439765748	4.45432658	4.223801916	4.367933737	4.298773657	4.237544421	4.275537252	4.277739955	4.361268662	4.356405757	4.362440583	4.355932294	4.348207065	4.240737306	4.418134827	4.470697777	4.421910759	4.291337263	4.491171953	4.233565332	4.231364701
Bosutinib	2.634368046	2.687301437	2.72630597	2.778166004	2.680025191	2.632238774	2.636293228	2.566282306	2.752326106	2.74787048	2.909731794	2.685797021	2.731388496	2.515102665	2.533450453	2.529760588	2.603616741	2.645029466	2.564722514	2.584399163	2.685282542	2.685794399	2.485986243	2.720865423	2.741795877	2.713199079	2.590804529	2.709074167	2.720401496	2.769429443	2.55345133	2.623627248	2.67537749	2.655352784	2.590286047	2.684539926	2.572211485	2.549008678	2.701729787	2.696658553	2.533031205	2.70311573	2.860162867	2.824529862	2.694839587	2.622808649	2.76610954	2.658043081	2.538498225
Lenalidomide	4.169609873	4.207316421	4.182034106	4.166558984	4.174599488	4.151120062	4.159767052	4.207468537	4.182880465	4.186725325	4.222383932	4.180921834	4.202660945	4.174345845	4.186457191	4.169755682	4.233134035	4.188543375	4.15736285	4.178694562	4.149784706	4.143304239	4.234048478	4.204498317	4.165791417	4.161969829	4.204442539	4.201363741	4.20384641	4.192898601	4.188063171	4.198310626	4.176658279	4.15347815	4.169033401	4.177944335	4.176998445	4.189657981	4.179392038	4.192161644	4.207443214	4.15361297	4.188645251	4.20176891	4.21726302	4.16114594	4.211196303	4.140347392	4.145350486
Axitinib	2.356765158	2.534754317	2.450783953	2.313466887	2.402004095	2.387560441	2.330087344	2.448974104	2.399430419	2.387809178	2.627650667	2.467809629	2.453787723	2.353974023	2.220778094	2.252192814	2.46729404	2.358605595	2.482248358	2.450528267	2.280839385	2.370264421	2.429573354	2.435767669	2.480314519	2.378045777	2.407221502	2.440378579	2.393231865	2.413093836	2.308469945	2.465450692	2.384634425	2.268971533	2.351442318	2.22944064	2.500302934	2.39829503	2.474651342	2.557547245	2.389710091	2.468699979	2.506142961	2.450929436	2.448906314	2.392870622	2.471738693	2.380192216	2.305805391
AZD7762	0.632714278	0.846891853	0.536259838	0.518730856	0.409458895	0.198450569	0.32581941	0.605070762	0.810093583	0.638985266	1.070204672	0.645141444	0.806284797	0.623183962	0.534143651	0.360169253	0.597656543	0.293450977	0.461009497	0.422096046	0.619684641	0.565768851	0.343205054	0.526819559	0.757686764	0.475526126	0.634306766	0.584385375	0.638315853	0.589113329	0.427594884	0.679234027	0.498321805	0.260948351	0.291148732	0.401107068	0.425140382	0.336127685	0.497059383	0.634907703	0.453612715	0.72503592	1.24516271	0.713366518	0.621473964	0.932468335	0.961539146	0.652543216	0.16321695
GW 441756	2.452834814	2.504992482	2.526107221	2.568231538	2.516634227	2.566064947	2.51719396	2.489886685	2.506039635	2.500318387	2.521447095	2.512773264	2.533680251	2.488651805	2.493047695	2.487744305	2.508962633	2.504374424	2.493044999	2.516703456	2.528796934	2.591434238	2.532316008	2.518547547	2.564932116	2.510309401	2.469547185	2.489295976	2.537163289	2.507960979	2.458693736	2.505398498	2.531110436	2.506661982	2.488691463	2.524553313	2.55532145	2.521277799	2.536246987	2.49978058	2.480815417	2.567141158	2.486709998	2.488361575	2.472942349	2.508361709	2.511000772	2.53550802	2.525343533
CEP-701	0.471932698	0.777927716	0.463906228	0.290927273	0.343157215	0.258702787	0.296135358	0.31712608	0.418999428	0.585790881	0.91162926	0.388275366	0.607072202	0.628075674	0.382746259	0.19285511	0.442354391	0.388394079	0.508331528	0.555551882	0.134897202	0.186201472	-0.113287945	0.585164877	0.834239844	0.313616663	0.552147207	0.562043142	0.284261758	0.399775559	0.508558163	0.57577162	0.513228871	0.380844332	0.273042413	0.356437101	0.677859151	0.204281516	0.706679807	0.328941406	0.439394335	0.916976002	0.669888487	0.418517777	0.649434416	0.667589288	0.68366051	0.565738568	-0.022505809
SB 216763	4.880762853	4.953607098	4.902224598	4.88604703	4.859196887	4.898244295	4.803371118	4.903003617	4.832628512	4.853456625	5.118086552	4.893600842	4.964923198	4.798924673	4.674113757	4.743975201	4.994788741	4.935545404	4.959923693	5.018449701	4.681151633	4.785921933	4.739180619	4.910516651	4.956542296	4.765505596	4.974210265	4.963034512	4.905952558	5.015579844	4.829746951	4.939853074	4.81342408	4.822598194	4.83854239	4.717785757	4.858153538	4.808864076	5.00137157	4.83720773	4.851881572	4.885129285	4.968180041	4.87441996	4.93413178	4.911148598	4.968025699	4.912970983	4.700564067
17-AAG	-1.140023673	-1.137693823	-1.159141203	-1.155917077	-1.141698243	-1.145096465	-1.145634565	-1.137536462	-1.153199288	-1.153946942	-1.156573113	-1.144119753	-1.153014437	-1.128174322	-1.133597882	-1.132398013	-1.146167901	-1.153438139	-1.130650619	-1.136952728	-1.15299556	-1.151626237	-1.179913168	-1.146009159	-1.127224438	-1.1461013	-1.134618507	-1.137527565	-1.163026705	-1.142077608	-1.147219417	-1.148748027	-1.140494047	-1.136087465	-1.13099994	-1.142844659	-1.139245582	-1.14701381	-1.136930031	-1.142312865	-1.138294534	-1.127995075	-1.14776751	-1.155414715	-1.136684075	-1.142475721	-1.148967362	-1.157783362	-1.140617438
VX-702	3.285363916	3.499388223	3.415050696	3.392853742	3.428044977	3.468299736	3.34027096	3.396229519	3.329990168	3.370044147	3.622293532	3.384926219	3.492493312	3.295650855	3.244540954	3.202599577	3.532194052	3.412374216	3.374051801	3.43584549	3.303043862	3.360743841	3.5460114	3.452539941	3.413693001	3.27295029	3.45276764	3.437910928	3.512166385	3.455302237	3.31913861	3.42803577	3.337928314	3.324928663	3.254743711	3.295931079	3.507074679	3.431672188	3.459238648	3.359078987	3.420495562	3.369505154	3.388403404	3.384481816	3.416828226	3.403543217	3.562671225	3.440853328	3.241761879
AMG-706	2.846903246	2.987596121	2.999124715	3.022710947	2.989320274	3.118476022	3.019278005	2.952376298	2.936894777	3.031715227	3.128309371	2.950327936	2.955932675	2.80651471	2.759002343	2.892886865	3.032659886	2.939031666	3.06403341	3.083760656	2.832997218	3.021031749	2.958291428	2.957801955	3.015722997	2.929048745	2.904288342	3.050366148	2.965326041	3.069476894	2.872641056	2.917674763	2.977752567	2.908337764	3.023333383	2.883044827	3.028177152	2.904572235	3.036365079	3.02951609	2.928432805	2.88537403	2.921606192	3.064795636	3.059128339	2.862543727	2.925879535	2.939499408	2.914560046
KU-55933	4.303115343	4.431607173	4.201772356	4.150794111	4.229714652	4.240529239	4.174145473	4.254914581	4.211500699	4.25788062	4.373605555	4.271677758	4.258144493	4.290702762	4.085926962	4.086755521	4.257654587	4.225297815	4.409813938	4.361275231	4.084786769	4.081644875	4.047575509	4.18819545	4.397397382	4.134325839	4.403689351	4.311335162	4.225659025	4.349808896	4.200916795	4.251367015	4.231908359	4.138961672	4.170209273	4.089033198	4.477721568	4.148150928	4.336478045	4.256532264	4.209963448	4.290309458	4.387917188	4.21618957	4.279916799	4.447527671	4.265263373	4.408230507	4.103735844
Elesclomol	-3.354235165	-3.067360544	-3.089828024	-3.497303996	-3.23939292	-3.498029674	-3.459016031	-2.964906852	-3.355920065	-3.203288542	-3.065976897	-3.130425578	-3.063967872	-2.912415874	-2.894016788	-3.157488052	-3.116177968	-3.280799323	-3.504237234	-3.285041532	-3.177077575	-3.336051177	-3.494619241	-2.84829131	-3.255075077	-3.148203566	-3.067871693	-3.186139297	-3.393047464	-3.479690567	-2.924105648	-2.912147073	-2.993086877	-3.16558681	-3.139216461	-3.153682751	-3.392856731	-3.237377792	-3.174966355	-3.225813917	-2.911866995	-2.68591692	-3.498735848	-3.195250215	-3.062609893	-3.144770687	-3.116864656	-3.508947084	-3.404710339
Afatinib	0.494798177	0.758042074	0.873179156	1.509310994	0.955791017	0.795516012	0.861345236	0.551664709	0.600974964	0.340974551	0.37238693	0.695305823	0.434009539	0.220898533	0.484228978	0.842555017	0.70300265	0.530525463	0.271646237	0.557986741	0.855988418	0.952598589	1.967378998	0.451135103	0.707607903	0.32654963	0.583536678	0.299225562	1.007194634	0.834470839	0.303963845	0.272905454	0.597929878	0.439324071	0.728929926	0.795637947	0.77420644	0.860337429	0.486224113	0.802672844	0.622946302	0.213053309	0.170110049	0.745428137	0.635466347	0.032942307	0.358020927	0.557584753	1.322975221
GDC0449	4.746262542	4.807364849	4.732291754	4.663484346	4.722374589	4.639072069	4.682179125	4.804608087	4.697034474	4.696862512	4.780524196	4.749851582	4.758268517	4.74339426	4.742146317	4.710274785	4.828546625	4.741833442	4.726823367	4.732821428	4.680480546	4.617373822	4.83264091	4.756038059	4.67574074	4.6843453	4.784636215	4.749224184	4.761323464	4.726042813	4.772748213	4.805661442	4.700852932	4.648828922	4.701042236	4.663293835	4.764072849	4.76166073	4.732353574	4.782392532	4.808191129	4.69733955	4.767126987	4.764954437	4.795149222	4.767765431	4.785757621	4.668643013	4.665904806
PLX4720	4.756925938	4.81852654	4.786234992	4.758763279	4.803644458	4.783803154	4.793207404	4.766849209	4.770874789	4.775432346	4.846275644	4.753962716	4.796990668	4.786434774	4.747169917	4.732191479	4.78800509	4.805133334	4.788764591	4.799106538	4.726937	4.729542626	4.736839658	4.798804265	4.776431855	4.7984951	4.785228709	4.788222332	4.770569058	4.778006928	4.788300471	4.787069915	4.789791955	4.78324878	4.747719975	4.74477058	4.83645883	4.764889376	4.824475993	4.757631224	4.784286895	4.774061823	4.808238165	4.783330221	4.840777135	4.819232659	4.806761307	4.808820736	4.730575635
BX-795	2.776731766	3.322723964	2.578238307	2.094789182	2.598116955	2.264389456	2.318528693	2.720073684	2.363611464	2.7663194	3.23997046	2.680876844	2.643838755	2.938697856	2.516809093	2.007648808	2.820120444	2.797833599	2.869495171	2.921667417	1.838039786	1.688336342	2.165150768	2.876353275	2.797256594	2.436649095	3.310569947	2.889896091	2.485859695	2.621914385	2.932340978	3.121925467	2.723247216	2.271732152	2.395821187	2.085381634	3.362225098	2.396244524	2.846793505	2.695330389	2.869560575	3.024602433	2.917758587	2.865858827	3.174131267	3.258110943	2.870133266	2.779861374	1.869431667
NU-7441	2.926639977	2.991998265	2.921517009	2.873810646	2.948024015	2.914664209	2.901275226	2.947733643	2.89532449	2.912248454	2.970695151	2.937708587	2.952165022	2.960461506	2.894665452	2.906252473	2.949783095	2.924038675	2.965607988	2.972330137	2.900364376	2.898409617	2.850722169	2.920957588	2.973038808	2.893727499	2.973427761	2.944840715	2.930124768	2.957775871	2.913305222	2.943570889	2.932985529	2.902105905	2.911192787	2.872886133	2.971899469	2.913425507	2.979037471	2.929143383	2.940786553	2.972823392	2.979358391	2.923006074	2.941996756	3.020252067	2.950070052	2.977505159	2.88170487
SL 0101-1	4.84022811	4.980673975	4.538476345	4.375933422	4.724200605	4.527309996	4.613543067	4.851358404	4.420621093	4.811807675	4.868864232	4.667353196	4.548425199	4.630054118	4.635811586	4.347621341	4.863004953	4.895339236	4.982205989	4.885873736	4.055715626	3.833829531	4.572410489	4.819427029	4.648025394	4.517858028	5.01205979	4.931583289	4.503366007	4.655911824	4.919224698	4.922316057	4.73407514	4.44528068	4.659236127	4.293427598	5.301594419	4.640919104	4.872068046	4.864344648	4.874829249	4.681840296	4.636233948	4.955358123	5.12942225	4.903467935	4.735485408	4.616056658	4.248268913
BIRB 0796	4.356062556	4.494530262	4.442114037	4.546315126	4.467557133	4.481754644	4.467278824	4.453476572	4.518298895	4.48132991	4.607855257	4.420893767	4.559278106	4.338071506	4.382224261	4.465140658	4.52452671	4.523729449	4.469318249	4.508742723	4.407545154	4.527252031	4.435546883	4.539161062	4.530523497	4.496723684	4.411682105	4.534575038	4.478350535	4.560780387	4.380342227	4.490837738	4.519062722	4.412299686	4.465029684	4.43606888	4.557664003	4.437992676	4.584046951	4.46889622	4.44525874	4.465225897	4.444703706	4.582643122	4.525299579	4.378411154	4.549365948	4.280707385	4.362599801
JNK Inhibitor VIII	4.68880111	4.897769368	4.833129721	4.915816732	4.815269462	4.898696407	4.803923392	4.747308844	4.862177994	4.892878779	5.091892914	4.805265695	4.855243186	4.409197612	4.424806421	4.565025268	4.901265106	4.849961931	4.926222396	4.908918161	4.502433742	4.762276599	4.983019611	4.799770942	4.853096245	4.719854757	4.723781427	4.910761776	4.818672888	4.958944095	4.653400063	4.769598147	4.821087254	4.593946533	4.767671326	4.612595351	5.00648129	4.78888584	4.898916308	4.860734615	4.721781442	4.605617321	4.683273705	5.037679212	4.980628623	4.639844958	4.813526693	4.761016376	4.628522409
681640	2.77171705	2.680213867	2.497494733	2.528864955	2.49937411	2.465058482	2.49229965	2.575728125	2.544405484	2.760125431	2.843071244	2.564807299	2.553889523	2.436680709	2.283632947	2.3714846	2.590633066	2.68706726	3.020638222	2.760498086	2.150238809	2.093140143	2.092903749	2.503671204	2.660144246	2.55388667	2.665215055	2.781092052	2.403734289	2.867170696	2.564329737	2.575386101	2.435852009	2.435973768	2.583789906	2.328233474	2.88891512	2.397540882	2.724937966	2.702067424	2.488103465	2.369153126	2.913799468	2.814480357	2.806079905	2.708588564	2.639486564	2.642830331	2.197054985
Nutlin-3a (-)	4.344215248	4.350380443	4.193255766	4.209706596	4.348925254	4.183837992	4.356431692	4.377604895	4.163134555	4.322372247	4.509294407	4.222754342	4.407310972	4.337214603	4.277746919	4.196513047	4.511400271	4.550363882	4.351247273	4.426757772	4.005789468	3.963396438	4.149537651	4.418277093	4.307551338	4.14745694	4.446884051	4.478190855	4.297511741	4.286887328	4.314194201	4.37063405	4.275937847	4.328546769	4.247192181	4.171158119	4.4679448	4.356473549	4.499167395	4.155527777	4.311031224	4.307851434	4.382332927	4.222424083	4.349484282	4.445423591	4.543740868	4.279555733	4.00782765
PD-173074	2.991070012	3.260278973	2.96565384	2.754692007	2.981527083	2.897742115	2.857149878	3.142968904	2.886431588	2.94450446	3.229438597	3.135342347	3.091605102	3.231946244	2.826537121	2.878285695	3.057826292	2.897482208	3.155622599	3.046835443	2.843901231	2.793888329	2.46261525	3.020247458	3.208716735	3.059758493	3.302264418	3.095739788	2.815853901	2.82641372	3.008256481	3.165482906	2.884493845	3.020999111	2.907009205	2.82706379	3.048464381	2.952347045	3.144943532	3.178816357	3.001684426	3.28203803	3.457752931	2.831415955	3.1036065	3.169954549	3.09813106	3.055144205	2.749106614
ZM-447439	2.729255813	3.216190504	2.485086192	2.323258226	2.703495703	2.320052093	2.551833816	2.926642535	2.423157322	2.672184542	3.006665539	2.70720756	2.935124857	2.97775977	2.711573884	2.512790753	3.050400868	2.892264837	2.843130917	2.924646694	2.053368667	1.983024667	2.41871895	2.909549381	2.837758931	2.411365723	3.204619127	2.868622705	2.61033696	2.666623172	2.874319114	3.018719058	2.736603942	2.39752154	2.479281943	2.417958117	3.367428486	2.651121473	3.040265068	2.567029357	3.025707023	2.958192677	2.831291297	2.811980568	3.120510429	3.236224954	3.012151061	2.723616412	2.118661695
RO-3306	3.691510297	3.736398694	3.650679473	3.722793043	3.616932346	3.699935802	3.659778228	3.659503644	3.635546057	3.720752627	3.837961733	3.700330838	3.639617835	3.452170392	3.457547258	3.503568049	3.722066579	3.680111277	3.842597994	3.77896147	3.458280697	3.583570699	3.661657209	3.621215341	3.699457134	3.615069286	3.674389901	3.772805246	3.645111186	3.836346503	3.600187004	3.60992273	3.639572145	3.549197977	3.672639956	3.511939118	3.74298199	3.568269922	3.680276828	3.74133619	3.600808677	3.541662356	3.678468895	3.800417527	3.765056549	3.650687832	3.670731132	3.688017856	3.517120228
MK-2206	0.861251701	1.431252839	1.452815536	1.756059385	1.643180547	1.818044852	1.671840219	1.510781978	1.318104963	1.396245602	1.158280783	1.514401001	1.359389576	1.357924693	1.356456355	1.664842193	1.509310397	1.29105316	1.301315774	1.447639781	1.662373418	2.216651691	1.828611278	1.484696685	1.578221591	1.365092665	1.274389338	1.39565359	1.565196786	1.283908402	1.140461836	1.236831237	1.662767815	1.48942601	1.68709608	1.694017764	1.523470201	1.556590509	1.529454183	1.422564019	1.421736108	1.460452773	1.180109602	1.284765989	1.341521853	1.12738391	1.13497095	1.205415769	2.008782735
PD-0332991	3.018309703	3.028387564	3.094579739	2.862528411	2.868990048	2.799269818	2.81564701	3.046246516	2.878129148	3.238666734	3.44403008	2.965457067	3.016155885	2.810426663	2.547935	2.663539452	3.162199442	2.971085732	3.077836594	3.160521382	2.599149	2.749309522	2.380672712	3.046682736	2.892129657	2.789867071	3.182663865	3.240036897	2.871020785	3.032572798	3.038151066	3.129255332	2.783406543	2.830423218	2.96395806	2.696618059	2.481885018	2.678290649	2.952517315	2.885230187	2.817114923	2.88355868	3.16472015	2.959710275	2.978325085	2.955979086	2.934294915	2.934621152	2.578163715
BEZ235	-2.276040671	-2.171700129	-2.241019383	-2.369040851	-2.273109911	-2.288979427	-2.304204349	-2.16677721	-2.425712486	-2.187246694	-2.043906196	-2.262199118	-2.27220598	-2.326580517	-2.539173238	-2.426202965	-2.189767973	-2.177402152	-2.01545819	-2.082742092	-2.569439186	-2.469989546	-2.633027539	-2.181963586	-2.314124896	-2.273049674	-2.262083237	-2.10975824	-2.388004957	-2.149185581	-2.197174782	-2.219098987	-2.321326026	-2.333524569	-2.21337049	-2.4621439	-2.2754748	-2.37498899	-2.170065113	-2.220272916	-2.208870805	-2.348629456	-2.268441957	-2.1833001	-2.210125363	-2.218438018	-2.385832719	-2.190332121	-2.389106434
GDC0941	1.239027026	1.329906071	1.345123293	1.477106133	1.417508704	1.444814401	1.448622731	1.288859118	1.323889656	1.296656753	1.204067989	1.366449988	1.281608222	1.345196509	1.300576445	1.457059405	1.288204484	1.261390659	1.335428585	1.342239402	1.48443942	1.647284614	1.498076305	1.275658912	1.414208633	1.294385454	1.275686178	1.269258909	1.358950336	1.345036188	1.193846505	1.206806922	1.364984829	1.38258554	1.429105495	1.387654063	1.279189663	1.364814272	1.361315607	1.274052023	1.28600738	1.325787496	1.296099142	1.261048104	1.265767904	1.282351347	1.275420337	1.330255433	1.590501797
AZD8055	0.085306745	0.14102228	0.108029493	0.006052525	0.216393759	0.095692286	0.211011688	0.193698926	0.067971005	0.096061904	0.097601356	0.126709115	0.159763734	0.28207007	0.031089839	0.246273807	0.133018496	0.11333469	0.159113571	0.125332769	0.148522732	0.144058149	-0.121517456	0.178329132	0.110637728	0.113059065	0.130008969	0.165356118	0.064719921	0.036319461	0.133198701	0.142061878	0.076358668	0.204346082	0.164798167	0.166920172	0.070711546	0.189816614	0.245258502	0.080683429	0.176044952	0.139594567	0.161863244	-0.002564248	0.045715252	0.162953638	0.102540923	0.096886686	0.228998635
PD-0325901	0.142384361	0.017295472	0.176861145	0.367273396	-0.094343371	-0.242511857	-0.161290193	-0.376561918	0.245297019	0.119764085	0.655746591	0.074904509	-0.304964892	-1.235063623	-1.031935949	-0.66967368	-0.309177361	-0.223380372	0.04898504	-0.017006059	-0.315008224	-0.112843909	-0.065541773	-0.290968756	0.046354752	-0.12805693	-0.451322273	0.092542447	0.099157493	0.765085603	-0.413649541	-0.15227024	-0.374729658	-0.636478552	-0.153154178	-0.369555124	-0.645612947	-0.769070243	-0.168827504	0.236262662	-0.673300555	-0.912811327	0.311529385	0.600294286	0.187210218	-0.457385806	-0.278247765	-0.146169213	-0.404712629
SB590885	4.064641205	4.180828252	4.11038738	4.12488182	4.128797475	4.22712299	4.11158668	4.05453057	4.093027343	4.104069052	4.38348659	4.062083166	4.156446575	3.892316653	3.770008091	3.807577764	4.291734323	4.321457071	4.333390397	4.302376031	3.602599858	3.826325582	4.197281356	4.143616681	4.113767745	4.058043274	4.078797231	4.19813603	4.106105301	4.222188621	4.0581781	4.072020025	4.028470253	4.022060686	4.000549524	3.904860474	4.371400631	4.12146362	4.229749296	4.147448014	4.072438794	3.85384883	4.101600417	4.230065394	4.265689651	4.016350608	4.093321876	4.150556153	3.86979474
selumetinib	3.380585503	3.529801672	3.602804234	3.663793631	3.418117847	3.41501771	3.442436982	3.410572638	3.50222049	3.631136662	3.714399024	3.33149574	3.504551844	3.220897145	3.309463669	3.249917225	3.680386445	3.565167036	3.374291379	3.420413916	3.291217348	3.16768471	3.791437301	3.529014718	3.319332831	3.412534869	3.509960105	3.536278901	3.642447963	3.596072864	3.55133473	3.575231234	3.341218758	3.237855997	3.301671109	3.389688007	3.595669487	3.386127768	3.427675236	3.504850275	3.488157745	3.070882793	3.612103283	3.741691187	3.656738065	3.338602771	3.524852517	3.445642384	3.315615181
CCT007093	4.13770314	4.230131205	4.183871095	4.22487321	4.253206146	4.230938748	4.240788684	4.22778462	4.191748507	4.196971763	4.186978449	4.199483513	4.248355519	4.188445033	4.220924746	4.221767672	4.245585414	4.234006258	4.188231379	4.18774188	4.201692811	4.221327921	4.281837903	4.24783083	4.212669941	4.194847392	4.214380203	4.219813008	4.235063609	4.152814393	4.188823894	4.217633043	4.26081467	4.199888345	4.182009296	4.248802523	4.332814816	4.311917401	4.270940466	4.143726229	4.21931746	4.187849868	4.114701892	4.171511436	4.223611442	4.218482863	4.235157071	4.157119909	4.235038902
EHT 1864	3.404516164	3.637983363	3.508273768	3.469119871	3.698840231	3.629496661	3.665047822	3.673595825	3.433631771	3.481420337	3.429367501	3.58642539	3.637305809	3.724708557	3.696586736	3.697659048	3.646129618	3.60615811	3.503101237	3.48395677	3.544762287	3.467418388	3.486398159	3.734700232	3.65284743	3.648274267	3.65970469	3.585028147	3.505877663	3.34542867	3.622402425	3.642282634	3.682356235	3.694737586	3.588626492	3.77179304	3.841400529	3.774764936	3.732263539	3.568274606	3.72579463	3.744728298	3.378581429	3.48465555	3.635365322	3.586054286	3.564360605	3.356136286	3.678771274
Cetuximab	6.368462382	6.569171853	6.508671755	6.468568211	6.387246862	6.280946511	6.208044964	6.46262093	6.448439195	6.64343468	6.700978025	6.418930802	6.283007747	5.967421449	6.172822254	6.07538638	6.420815826	6.360044805	6.376741976	6.370790108	6.297836725	6.179886798	6.827133017	6.31116902	6.224811679	6.229716309	6.468092254	6.482019898	6.490280546	6.54514057	6.391509524	6.376706729	6.382228568	6.002583937	6.398483419	6.1756434	6.52948413	6.221974574	6.272093152	6.555704411	6.338191861	5.845323543	6.474757133	6.738033392	6.693964648	6.232722793	6.355319171	6.303322056	6.212977691
PF-4708671	3.800332545	3.898696087	3.829025046	3.77861171	3.998339745	3.946675748	3.850329851	3.956385647	3.801438382	3.862842983	3.871248159	3.840217169	3.895591482	3.825997406	3.726951067	3.843819476	3.943797871	3.909552742	3.969446569	3.919220701	3.65727246	3.638792952	3.660750307	3.905928479	3.927381739	3.83201626	3.926476071	3.930681692	3.82027638	3.867050943	3.814272542	3.886040087	3.878616001	3.849222359	3.867995416	3.89208452	4.193266073	3.953008184	4.016630303	3.932069169	3.927422427	3.834494649	3.76330906	3.900647675	3.935613791	3.810560732	3.7749591	3.751908688	3.835415236
JNJ-26854165	2.880955641	2.844841013	2.742195453	2.727882697	2.662908917	2.673029374	2.609700613	2.89241871	2.832190217	2.760520341	2.892744837	2.8231904	2.978694755	2.782093353	2.70098545	2.773329495	2.943874087	2.848479318	2.984399472	2.850774751	2.612764639	2.601003245	2.301162677	2.847423466	2.885098974	2.928848774	2.907590037	2.930434706	2.74982414	2.988612607	2.808450328	2.894524969	2.738815753	2.788867551	2.70749125	2.749068335	2.671411338	2.74505517	2.843509545	2.862366158	2.796518342	2.850062395	3.035550169	2.868652182	2.792249446	2.910988998	2.814884313	2.709609499	2.582534281
HG-5-113-01	2.387269156	2.982373937	2.441719406	2.297420796	2.490084878	2.26937744	2.323119116	2.606862734	2.205113323	2.373825163	2.869473232	2.480887765	2.65302592	2.437849062	2.495642311	2.288323515	2.677137229	2.648768341	2.23784315	2.627054665	2.084904802	2.248671842	2.722588937	2.674265933	2.472835964	2.167532933	2.875931353	2.522979644	2.585452113	2.420500257	2.592835604	2.742606294	2.598984783	2.269137725	2.337095269	2.142877697	2.77151447	2.450570538	2.627762717	2.434309442	2.783220266	2.816550588	2.394648551	2.519438373	2.768865976	2.641076792	2.765644995	2.471794373	2.077087695
HG-5-88-01	4.450470605	4.53081171	4.413829059	4.408087582	4.357310406	4.355810835	4.354636405	4.498958933	4.385040783	4.395012767	4.532096017	4.425215292	4.456624789	4.374883187	4.396110942	4.407574696	4.511817195	4.436872324	4.41779178	4.49316377	4.344409042	4.400952633	4.523198696	4.436638016	4.426108253	4.299714722	4.462219001	4.474863734	4.498848884	4.479486022	4.464555034	4.482718973	4.421944765	4.327350226	4.386034843	4.303945997	4.435658487	4.417129727	4.469329769	4.479363963	4.513871915	4.434324877	4.448727386	4.451326522	4.491275663	4.443865655	4.460857264	4.478918246	4.330655218
TW 37	-0.202841861	-0.034305906	-0.178367015	-0.213160878	-0.420976083	-0.213570908	-0.435015334	-0.39994609	-0.365825167	-0.031769878	0.239009431	-0.19856957	-0.314053263	-0.719095273	-0.851391536	-0.750770665	-0.237812251	-0.318582871	0.079990494	-0.091783475	-0.790993748	-0.656691688	-0.61070541	-0.302783017	-0.200661244	-0.373701577	-0.145875924	-0.029873432	-0.322447836	0.182832032	-0.355808761	-0.290265192	-0.378873612	-0.564524278	-0.335334773	-0.615756307	-0.125789225	-0.692353235	-0.198647561	-0.108386862	-0.44011489	-0.508519986	-0.10195295	0.161131029	0.053480827	-0.385993094	-0.361765016	-0.318140629	-0.694859326
XMD11-85h	4.747999236	4.834257232	4.691996216	4.674332185	4.716390069	4.666065174	4.686010541	4.741688271	4.707352807	4.69585911	4.75388799	4.749848683	4.746431818	4.765951587	4.725383081	4.717676333	4.754265199	4.72729597	4.722831071	4.762141267	4.655129198	4.686835093	4.761932124	4.718080889	4.776567108	4.669039266	4.808006041	4.723437169	4.745814162	4.765487924	4.725562397	4.748040521	4.738095532	4.672843569	4.693136186	4.668919179	4.792665019	4.729376895	4.748689821	4.744055996	4.778188911	4.779723606	4.764726109	4.741147871	4.774850842	4.817295856	4.770863902	4.772174086	4.679386075
ZG-10	1.378059945	2.075732089	1.270142408	1.128470451	1.469297749	1.399908618	1.300505121	1.611129023	1.176656359	1.145813688	1.548094505	1.422205798	1.674806191	1.974558141	1.820647051	1.504728013	1.739299286	1.592043259	1.238354143	1.725322926	1.184563922	1.391145052	1.525770721	1.641957664	1.786746978	1.133740923	2.104372108	1.459973523	1.603520694	1.34874009	1.55386669	1.735857621	1.576780649	1.44985254	1.287153737	1.272571424	1.943338844	1.52877767	1.733894783	1.386734464	1.850059579	2.311717601	1.555818768	1.108126747	1.582610394	1.807898148	1.819412616	1.518744477	1.247711483
XMD8-92	3.735298225	4.195138733	3.573305287	3.285475572	3.701535134	3.452115652	3.490693691	3.912572515	3.562579099	3.624314007	3.855496683	3.78952045	3.801595154	4.10682412	3.850162514	3.710015207	3.887452716	3.676536789	3.688782202	3.855317323	3.385102836	3.5540788	3.607536793	3.883351575	3.896137186	3.52037115	4.102250991	3.791469672	3.643325512	3.591025181	3.903725244	3.956936031	3.850348386	3.581517831	3.677137871	3.513839164	3.903652157	3.799886497	3.858663138	3.813038082	4.085219903	4.179573251	3.715023079	3.647455669	3.991607988	3.923428842	3.838207134	3.713977324	3.561998184
QL-VIII-58	-1.667408904	-1.577948237	-1.700817937	-1.702849184	-1.709209102	-1.753902547	-1.748984881	-1.601609164	-1.768362889	-1.632287808	-1.584728236	-1.685946077	-1.665984044	-1.788515758	-1.682372367	-1.76121849	-1.586209796	-1.601488566	-1.68343704	-1.633781232	-1.852298273	-1.852399362	-1.630181797	-1.594179759	-1.704377986	-1.765388188	-1.607514773	-1.592452396	-1.667816829	-1.67976096	-1.598682552	-1.571954622	-1.662888951	-1.787792591	-1.69260756	-1.760983661	-1.582730968	-1.668028703	-1.644026508	-1.648449655	-1.591740503	-1.69550333	-1.759235219	-1.573543712	-1.571918064	-1.700456726	-1.688607796	-1.748750868	-1.79836986
CCT018159	3.222103374	3.321440384	3.184530851	3.181993095	3.179097854	3.100180224	3.105811341	3.237286348	3.143579847	3.146915239	3.231787035	3.192855392	3.218310154	3.222031808	3.147521526	3.164441339	3.271700487	3.199263914	3.250852161	3.265850298	3.096608253	3.057426551	3.136341467	3.209944387	3.27025437	3.105698219	3.309395865	3.231640563	3.201963742	3.25322747	3.220422598	3.254094989	3.196111824	3.114214826	3.138126942	3.110731326	3.338483839	3.188888788	3.292505506	3.233499598	3.252190805	3.266413142	3.232461969	3.209445515	3.292850151	3.294895269	3.246765197	3.23175535	3.098797731
Rucaparib	3.896950655	4.08224213	3.773673652	3.63300467	3.836316209	3.575870486	3.673069274	4.015175966	3.736991204	3.880132241	4.089797572	3.818832377	4.039854667	3.980987126	3.863018568	3.814223719	4.050043067	3.929413627	3.952911879	4.006875661	3.538740873	3.515644001	3.484999271	4.023061132	3.934922006	3.68650458	4.043737964	4.019732548	3.795802712	3.813952215	3.99153063	4.064237315	3.920182536	3.785028715	3.712836236	3.741236552	4.125693391	3.965415496	4.133653383	3.773347778	3.995360588	4.066096982	3.883920555	3.810967154	4.052367451	4.169650562	4.082511919	3.884584587	3.458068522
SB 505124	4.383740418	4.384121936	4.381554354	4.381405607	4.383297084	4.384131165	4.381824871	4.381589389	4.382927777	4.384230659	4.38537387	4.382367657	4.383181534	4.381037254	4.379156546	4.379439893	4.382963717	4.383119785	4.385923653	4.385126325	4.378315082	4.381108281	4.380340629	4.381993474	4.384406477	4.380455542	4.383914345	4.383916904	4.382124626	4.384445349	4.380606448	4.381401092	4.381981575	4.381257525	4.38175355	4.380315758	4.385770422	4.381893799	4.38395486	4.381960305	4.380942959	4.38163726	4.384013162	4.383015682	4.383334198	4.383048966	4.383242306	4.383349158	4.380472034
Tamoxifen	3.937199453	3.95367615	3.879745004	3.89126492	3.914733373	3.976394382	3.899834539	3.863280854	3.909570854	3.989549053	4.044577621	3.899855029	3.976217039	3.868013333	3.760718671	3.773586762	3.95380354	4.003540445	4.041620777	4.013826156	3.687771284	3.812964649	3.716286946	3.955496645	3.993729447	3.816970777	3.957187328	3.982048612	3.895240943	3.951574543	3.85643186	3.892789219	3.923298094	3.906443697	3.852353824	3.83923823	4.070578092	3.923853903	4.017486269	3.814501747	3.860661165	3.955121707	3.947171184	3.91146577	3.918753377	3.982226398	3.975563155	3.991593502	3.782399863
QL-XII-61	4.185069194	4.655891469	4.048761128	3.937615626	4.342448367	4.092837729	4.082836365	4.454631789	4.018972865	4.413655413	4.633321629	4.268052408	4.488045116	4.418639849	4.509031166	4.18913367	4.62508935	4.385627654	4.117482887	4.474933787	3.644793871	4.0867933	4.227235932	4.575501339	4.48208914	3.935204462	4.667096034	4.503993721	4.328462628	4.190135534	4.36439036	4.431379685	4.393071712	4.205120014	4.258924009	4.219691719	4.372884835	4.446963946	4.369003543	4.270107099	4.583868785	4.580549357	4.246127038	4.374129083	4.528589112	4.379406355	4.536796174	4.212378901	3.95652723
PFI-1	2.906379592	3.120263999	2.908312911	2.720502506	2.888918142	2.9153694	2.81204324	2.904889639	2.824003602	3.063774628	3.128954013	2.975051694	2.982956403	3.175668024	2.718157425	2.747371718	2.976457223	2.993055446	3.191979338	3.055718672	2.556407977	2.663355649	2.450490726	3.014917036	3.104233302	2.891408357	3.143710237	3.017012449	2.712402975	2.852586868	3.048553926	3.008966592	2.865833581	3.000242857	2.927104102	2.849352675	3.081629195	2.847942158	3.040917906	2.937183185	2.993534363	3.062748598	3.056204861	2.934704819	3.019149861	3.061345061	2.876090687	3.062952955	2.67021222
IOX2	0.23442367	0.414814749	0.303712534	0.16772784	0.332773238	0.355772827	0.181786952	0.385491414	0.246298996	0.356222736	0.408694962	0.323036127	0.322215327	0.259309281	0.249615749	0.18720165	0.390232112	0.250293707	0.366528782	0.368947278	0.245003033	0.231734219	0.305186536	0.338190301	0.37402185	0.266184002	0.382316473	0.420188508	0.370566738	0.342190178	0.295388258	0.401845798	0.38246164	0.165043255	0.320670847	0.188734272	0.429510567	0.354716495	0.366089031	0.407995918	0.371501498	0.319691896	0.284674179	0.381243378	0.430546176	0.314487665	0.319118157	0.265749435	0.247251968
YK 4-279	1.787978438	1.869190927	1.735168558	1.685583768	1.689909055	1.663922866	1.532169808	1.785320046	1.723023588	1.992780836	2.220605663	1.759226751	1.804767495	1.520101926	1.470113331	1.349410273	1.791366304	1.80928377	1.86981706	1.884433651	1.320328754	1.45353826	1.483098269	1.818737301	1.835488512	1.566256216	1.858193611	1.901455302	1.66694124	1.796173316	1.670282727	1.84503176	1.695268048	1.509504289	1.637766599	1.527310248	1.913043189	1.586011508	1.80559157	1.737583481	1.637743624	1.738042153	1.816831677	1.896371669	1.870874618	1.702464233	1.805373544	1.745365084	1.335053742
(5Z)-7-Oxozeaenol	1.489082915	1.696606925	1.619071977	1.32227177	1.512933737	1.042776755	1.254594352	1.502852945	1.461149325	1.51529748	1.79176961	1.370316754	1.677862745	1.53016276	1.572303009	1.345774163	1.454449094	1.596589987	1.110511498	1.329630613	1.424887487	1.108055939	0.920172603	1.807167978	1.497916606	1.620763851	1.589699073	1.559659608	1.400943684	1.299413387	1.752811876	1.779609801	1.544656287	1.520306094	1.241537528	1.595743251	1.250362565	1.3924591	1.644191978	1.332073431	1.521209788	1.717148727	1.551723192	1.378631786	1.600290172	1.49055716	1.53699398	1.324803659	1.200134621
piperlongumine	1.556272325	1.664339095	1.608304729	1.478879809	1.497973647	1.37777736	1.387293974	1.682006297	1.449344857	1.595879986	1.828977001	1.542704145	1.738796672	1.514808647	1.541661117	1.433899333	1.720153565	1.666951191	1.469836057	1.577533106	1.377715075	1.295316699	1.327494306	1.757620217	1.5108529	1.513447681	1.663894363	1.648994783	1.517404442	1.511059441	1.680007395	1.762543973	1.551201125	1.497035177	1.469867232	1.46971057	1.511296944	1.516502966	1.648617172	1.524509179	1.662625321	1.720888275	1.537115665	1.585204121	1.624093379	1.552241254	1.661444074	1.429350758	1.27214517
FK866	-0.853244699	-0.251030855	-1.076589827	-2.127549902	-0.760959954	-1.800991547	-0.959290938	-0.231603284	-1.124561968	-2.248638806	-0.782338735	-1.005832371	0.215316953	0.728633387	-0.277703712	-0.297244627	-0.167128095	-0.19431023	-1.499779137	-0.828345265	-1.061348501	-1.476380087	-1.837666603	0.037880142	-1.073171705	-0.82099847	-0.164855843	-1.042079454	-0.971006394	-2.144039942	0.006799708	0.251358416	-0.700244828	-0.25293832	-1.616042777	-1.203492555	-1.050976937	-0.051129354	-0.040914088	-1.676333549	0.38117665	0.790369795	-0.89351731	-2.056874056	-0.931507365	0.189417246	0.061917484	-0.643639881	-1.312322395
Talazoparib	3.628183793	3.568327424	3.358882142	3.400189644	3.283819736	3.051357336	3.210794661	3.628815745	3.366359229	3.609881558	3.962252628	3.404565362	3.524593218	3.176093894	3.098124049	3.151291146	3.634429945	3.529584757	3.794571966	3.64780859	2.821777583	2.821604247	2.964778835	3.420089671	3.430430566	3.259840122	3.531610832	3.672645321	3.151008674	3.597755164	3.487097685	3.453795761	3.197074082	3.115893217	3.422783487	3.082467643	3.440633874	3.151258274	3.495908532	3.561751787	3.362799663	3.121454786	3.591996334	3.694829637	3.651086077	3.472329874	3.521846771	3.398154203	2.791208447
rTRAIL	-0.444345921	-0.030099136	-0.16079805	-0.261429937	-0.109637513	-0.265554522	-0.289144935	-0.2109807	-0.193035435	-0.310238631	-0.062924903	-0.1923813	0.153606834	0.041552112	-0.060630302	-0.184493456	-0.188536896	-0.226455331	-0.551838836	-0.3457515	0.078431729	-0.022903633	-0.156479474	-0.141434392	-0.097657871	-0.028368396	-0.036119431	-0.366690083	-0.031540588	-0.207626078	-0.28684841	-0.111187447	-0.161960077	-0.13877884	-0.458227101	-0.138797252	-0.191300172	-0.19047036	-0.08754421	-0.360917656	-0.152388543	0.038863333	0.172180153	-0.341813921	-0.21067404	0.103691388	0.153122177	0.006877529	-0.283797554
UNC1215	2.737150701	2.795310003	2.728549618	2.700522113	2.754434611	2.729870837	2.716145344	2.74961282	2.716060444	2.71151449	2.777581299	2.735978074	2.768435579	2.762193984	2.727499813	2.702375932	2.765990008	2.751476622	2.742974145	2.760721525	2.693452212	2.684507568	2.706478084	2.757858577	2.76723489	2.720752815	2.795712395	2.744202934	2.739510441	2.743829355	2.734480844	2.7624523	2.742905954	2.726660044	2.701561566	2.703208458	2.804299984	2.732507066	2.778131123	2.733862695	2.7578389	2.786505697	2.761027454	2.72151061	2.768778885	2.783744478	2.780487407	2.745268452	2.688971746
SGC0946	1.853284914	2.118206869	1.942272268	1.769166703	1.920015386	1.910358736	1.773123852	2.027792127	1.832398714	1.947265105	2.078707774	1.933396883	2.05332909	1.937756359	1.929402539	1.829688717	2.156516448	2.027733992	1.938548818	2.030682536	1.74903111	1.793675392	2.202692816	2.006393894	1.936166485	1.745628881	2.054003422	1.981736408	1.991474218	1.892059194	1.964365361	2.013007404	1.965983862	1.802427803	1.902274946	1.759647125	2.057813513	2.048286451	2.033120135	1.927543338	2.047576032	1.933846488	1.897598333	1.928112032	2.062578917	1.935373628	2.02221685	1.901554424	1.795099451
XAV939	3.630637088	3.726182651	3.667515049	3.519107567	3.651379285	3.534821109	3.46277457	3.670783509	3.678670441	3.826060871	3.982549717	3.593731631	3.854815808	3.578190881	3.488877439	3.378154407	3.693509553	3.764889033	3.583820568	3.676622731	3.335310057	3.427446269	3.354636491	3.810093998	3.610042737	3.58427581	3.734963826	3.699426083	3.627048038	3.601653761	3.631207617	3.755960588	3.622440957	3.542727276	3.442863499	3.562053815	3.725356223	3.59947036	3.748659259	3.516713557	3.578735849	3.691835539	3.771804	3.665692358	3.674306665	3.689742897	3.748020771	3.641910377	3.337103783
Trametinib	1.170749889	0.869492584	1.177972701	1.192660762	0.690484045	0.393218711	0.579606148	0.792228513	1.63384192	0.99676962	1.805548618	0.931881509	1.234589045	-0.071441963	-0.066259707	0.602176343	0.949218211	0.932252619	0.823767313	0.711303713	0.645793508	0.58336439	0.165849669	0.878350759	0.595123961	1.275474258	0.554607477	1.143459016	1.043448655	1.381340317	0.909582747	1.047799923	0.37728883	0.678911023	0.491656714	0.831852686	-0.354423044	0.386051771	0.811994663	1.204851745	0.465439893	-0.037719032	1.898496585	1.459501882	1.141067797	0.381393537	0.793364498	0.563208729	0.157297802
Dabrafenib	4.355803162	4.525077795	4.388706578	4.217623921	4.437469491	4.442128141	4.373402081	4.43776537	4.393919142	4.426572397	4.85969743	4.31703764	4.661961591	4.383530032	3.999084332	4.103770217	4.687590102	4.681188907	4.696287612	4.676193977	3.626603562	3.924590619	3.775642476	4.620509938	4.462847653	4.381604548	4.448194861	4.639660121	4.306268879	4.441914546	4.436282347	4.443269893	4.403844522	4.372345739	4.30603534	4.181924405	4.663071685	4.399505016	4.69454319	4.34203433	4.456008765	4.358400009	4.503488761	4.48910083	4.658061917	4.387379437	4.505435032	4.38758642	3.997944454
Temozolomide	5.752107651	5.896513857	5.8207221	5.767130016	5.776105901	5.829085342	5.700811191	5.821481611	5.819148234	5.774270349	5.918552665	5.832343295	5.980252505	5.915567451	5.813120727	5.684283931	5.910806453	5.881923563	5.812233673	5.832032785	5.721456432	5.719807733	5.624544458	5.905913782	5.961546441	5.885600318	5.911602485	5.825550772	5.85027497	5.853685813	5.822564942	5.939181535	5.802703299	5.84495178	5.653777311	5.855031042	5.920793565	5.811544379	5.903858503	5.784911056	5.822639965	5.977239388	5.9728262	5.730500829	5.78476781	5.979617616	5.899677115	5.896650853	5.674156256
Bleomycin (50 uM)	3.936494293	4.185047712	3.740131274	3.59809041	3.690322659	3.243165276	3.346019319	3.671156224	3.651145261	4.4195552	4.879416795	3.788573489	4.178244049	3.147276152	2.933204954	2.920422383	3.762834426	3.825790757	4.028641067	3.87452238	2.640263451	2.529237948	2.415475836	3.863409864	4.123728873	3.520963287	4.175020606	4.112125776	3.315704359	4.004140224	3.532433955	3.826304207	3.620101563	3.278826634	3.388433657	3.315699037	4.25160803	3.221284738	4.186419335	3.697471856	3.387048004	3.843330703	4.287238268	4.356443008	4.190040709	4.150363754	4.146891721	3.79714668	2.496140733
SN-38	-3.419870422	-2.831179668	-3.417706569	-3.688572683	-3.515932587	-3.749748285	-3.672538798	-3.339628178	-3.812556143	-2.827034075	-2.24731177	-3.480703707	-2.904760025	-3.911039159	-4.029318389	-3.992954813	-3.001307476	-2.944913473	-3.155246769	-2.97281268	-4.705612414	-4.526196667	-3.956355361	-3.235092314	-3.349652821	-3.883455117	-2.768944659	-2.951173842	-3.615367608	-3.314294646	-3.213409603	-3.076996257	-3.449182901	-3.718898455	-3.535819446	-4.054524866	-2.829063607	-3.643335954	-2.899179368	-3.546390333	-3.256994208	-3.55384838	-3.284435345	-2.909124603	-2.844438332	-3.163913745	-3.048112682	-3.365294892	-4.670791995
MLN4924	0.222087142	0.348304069	0.011615836	-0.229884518	0.075049117	0.055741469	-0.038618471	0.166539356	0.282602911	0.35461073	0.81065164	0.055545515	0.279476523	0.069553541	-0.129923038	-0.392214551	0.438082451	0.24842102	0.373455543	0.314683978	-0.630886773	-0.641251715	-0.284670124	0.198467935	0.216376057	-0.082654029	0.388027506	0.427826464	0.131458052	0.268752011	0.089228791	0.20363698	0.148848977	-0.214418009	-0.052968664	-0.147528517	0.729742217	-0.097043148	0.257135466	0.137012982	0.017259478	-0.111718402	0.445361437	0.343066643	0.552242836	0.246534564	0.387654961	-0.035880998	-0.554875186
[truncated: 34 more columns]
