# Supplementary material for: Applicability of Anticancer Drugs for the Triple-Negative Breast Cancer Based on Homologous Recombination Repair Deficiency
Source: Front Cell Dev Biol. 2022 Feb 25;10:845950. doi: 10.3389/fcell.2022.845950 (PMC8913497; doi:10.3389/fcell.2022.845950)
Supplement: Supplementary file 4 [file DataSheet2.CSV]

Supplementary Table S2: The response efficacy correlation between drugs in TNBC patients.
	Drug1	Drug2	R	P
1	CHIR-99021	CHIR-99021	1	0
2	Paclitaxel	CHIR-99021	0.03580874	0.747461721
3	Erlotinib	CHIR-99021	-0.164644641	0.13672284
4	Sorafenib	CHIR-99021	-0.453045632	2.11E-05
5	HG-5-88-01	CHIR-99021	0.61653583	1.16E-11
6	Doxorubicin	CHIR-99021	0.504135007	1.68E-06
7	PI-103	CHIR-99021	-0.198249444	0.072478107
8	Lapatinib	CHIR-99021	-0.819172159	0
9	Midostaurin	CHIR-99021	0.849859368	0
10	Camptothecin	CHIR-99021	0.751857605	0
11	BX-795	CHIR-99021	0.755761723	0
12	Trametinib	CHIR-99021	0.345661391	0.001455821
13	Foretinib	CHIR-99021	0.720288821	0
14	Talazoparib	CHIR-99021	0.68095378	0
15	Roscovitine	CHIR-99021	0.017295663	0.876472001
16	Etoposide	CHIR-99021	0.51425213	9.71E-07
17	NU-7441	CHIR-99021	0.782691743	0
18	Nilotinib	CHIR-99021	0.459132698	1.59E-05
19	Saracatinib	CHIR-99021	-0.275156375	0.012037524
20	BX-912	CHIR-99021	0.593740817	5.72E-09
21	CHIR-99021	Paclitaxel	0.03580874	0.747461721
22	Paclitaxel	Paclitaxel	1	0
23	Erlotinib	Paclitaxel	-0.308404349	0.004717749
24	Sorafenib	Paclitaxel	0.32611981	0.002744085
25	HG-5-88-01	Paclitaxel	0.210780404	0.05593322
26	Doxorubicin	Paclitaxel	0.181289618	0.100925168
27	PI-103	Paclitaxel	-0.580223332	1.67E-08
28	Lapatinib	Paclitaxel	-0.154548508	0.162719936
29	Midostaurin	Paclitaxel	0.004659754	0.966651788
30	Camptothecin	Paclitaxel	0.059905126	0.589916237
31	BX-795	Paclitaxel	-0.010054154	0.928034623
32	Trametinib	Paclitaxel	0.278997523	0.010859135
33	Foretinib	Paclitaxel	-0.137756601	0.213821688
34	Talazoparib	Paclitaxel	0.357793544	0.000963006
35	Roscovitine	Paclitaxel	0.67377524	0
36	Etoposide	Paclitaxel	0.119096595	0.282939072
37	NU-7441	Paclitaxel	-0.019961379	0.857608824
38	Nilotinib	Paclitaxel	-0.04655556	0.675420572
39	Saracatinib	Paclitaxel	0.48392175	4.77E-06
40	BX-912	Paclitaxel	0.015364594	0.890180639
41	CHIR-99021	Erlotinib	-0.164644641	0.13672284
42	Paclitaxel	Erlotinib	-0.308404349	0.004717749
43	Erlotinib	Erlotinib	1	0
44	Sorafenib	Erlotinib	-0.004953612	0.964545328
45	HG-5-88-01	Erlotinib	-0.073695479	0.507151681
46	Doxorubicin	Erlotinib	0.100772428	0.363970673
47	PI-103	Erlotinib	0.692435246	0
48	Lapatinib	Erlotinib	0.291843332	0.007619552
49	Midostaurin	Erlotinib	-0.038033668	0.73234276
50	Camptothecin	Erlotinib	-0.153268125	0.166263248
51	BX-795	Erlotinib	-0.088955124	0.423122676
52	Trametinib	Erlotinib	-0.365475841	0.000735341
53	Foretinib	Erlotinib	-0.062276982	0.57525369
54	Talazoparib	Erlotinib	-0.313001133	0.004110942
55	Roscovitine	Erlotinib	-0.29923177	0.006172084
56	Etoposide	Erlotinib	-0.027790605	0.802707331
57	NU-7441	Erlotinib	0.162650602	0.14158952
58	Nilotinib	Erlotinib	0.198564292	0.072018725
59	Saracatinib	Erlotinib	-0.187565593	0.089519201
60	BX-912	Erlotinib	-0.008752781	0.937338954
61	CHIR-99021	Sorafenib	-0.453045632	2.11E-05
62	Paclitaxel	Sorafenib	0.32611981	0.002744085
63	Erlotinib	Sorafenib	-0.004953612	0.964545328
64	Sorafenib	Sorafenib	1	0
65	HG-5-88-01	Sorafenib	-0.586667226	1.03E-08
66	Doxorubicin	Sorafenib	-0.551047395	1.15E-07
67	PI-103	Sorafenib	-0.290206121	0.007978218
68	Lapatinib	Sorafenib	0.541727887	2.02E-07
69	Midostaurin	Sorafenib	-0.673208513	0
70	Camptothecin	Sorafenib	-0.527643676	4.59E-07
71	BX-795	Sorafenib	-0.765983796	0
72	Trametinib	Sorafenib	0.096658411	0.383958783
73	Foretinib	Sorafenib	-0.529910583	4.04E-07
74	Talazoparib	Sorafenib	-0.468809034	1.00E-05
75	Roscovitine	Sorafenib	0.694618194	0
76	Etoposide	Sorafenib	-0.717476176	0
77	NU-7441	Sorafenib	-0.376621468	0.000491606
78	Nilotinib	Sorafenib	-0.610742622	7.03E-10
79	Saracatinib	Sorafenib	0.683745435	0
80	BX-912	Sorafenib	-0.812287477	0
81	CHIR-99021	HG-5-88-01	0.61653583	1.16E-11
82	Paclitaxel	HG-5-88-01	0.210780404	0.05593322
83	Erlotinib	HG-5-88-01	-0.073695479	0.507151681
84	Sorafenib	HG-5-88-01	-0.586667226	1.03E-08
85	HG-5-88-01	HG-5-88-01	1	0
86	Doxorubicin	HG-5-88-01	0.542168675	1.97E-07
87	PI-103	HG-5-88-01	-0.116976617	0.291642587
88	Lapatinib	HG-5-88-01	-0.59861047	3.63E-09
89	Midostaurin	HG-5-88-01	0.61475169	1.91E-10
90	Camptothecin	HG-5-88-01	0.651945762	0
91	BX-795	HG-5-88-01	0.723920071	0
92	Trametinib	HG-5-88-01	0.368120566	0.000669152
93	Foretinib	HG-5-88-01	0.474791151	7.50E-06
94	Talazoparib	HG-5-88-01	0.705931741	0
95	Roscovitine	HG-5-88-01	-0.232337014	0.034769099
96	Etoposide	HG-5-88-01	0.676021158	0
97	NU-7441	HG-5-88-01	0.590844213	7.34E-09
98	Nilotinib	HG-5-88-01	0.750556232	0
99	Saracatinib	HG-5-88-01	-0.294257168	0.007116722
100	BX-912	HG-5-88-01	0.733323538	0
101	CHIR-99021	Doxorubicin	0.504135007	1.68E-06
102	Paclitaxel	Doxorubicin	0.181289618	0.100925168
103	Erlotinib	Doxorubicin	0.100772428	0.363970673
104	Sorafenib	Doxorubicin	-0.551047395	1.15E-07
105	HG-5-88-01	Doxorubicin	0.542168675	1.97E-07
106	Doxorubicin	Doxorubicin	1	0
107	PI-103	Doxorubicin	0.223458293	0.04248529
108	Lapatinib	Doxorubicin	-0.626610974	0
109	Midostaurin	Doxorubicin	0.702699299	0
110	Camptothecin	Doxorubicin	0.420175475	8.91E-05
111	BX-795	Doxorubicin	0.620481928	0
112	Trametinib	Doxorubicin	-0.258595357	0.018488265
113	Foretinib	Doxorubicin	0.535116074	2.99E-07
114	Talazoparib	Doxorubicin	0.376831367	0.000487828
115	Roscovitine	Doxorubicin	-0.104991394	0.344152639
116	Etoposide	Doxorubicin	0.882918433	0
117	NU-7441	Doxorubicin	0.490407624	3.43E-06
118	Nilotinib	Doxorubicin	0.511733345	1.11E-06
119	Saracatinib	Doxorubicin	-0.266319634	0.015180565
120	BX-912	Doxorubicin	0.771315226	0
121	CHIR-99021	PI-103	-0.198249444	0.072478107
122	Paclitaxel	PI-103	-0.580223332	1.67E-08
123	Erlotinib	PI-103	0.692435246	0
124	Sorafenib	PI-103	-0.290206121	0.007978218
125	HG-5-88-01	PI-103	-0.116976617	0.291642587
126	Doxorubicin	PI-103	0.223458293	0.04248529
127	PI-103	PI-103	1	0
128	Lapatinib	PI-103	0.249968515	0.022900049
129	Midostaurin	PI-103	-0.017190714	0.877216135
130	Camptothecin	PI-103	-0.205973721	0.061869772
131	BX-795	PI-103	0.000104949	0.999322302
132	Trametinib	PI-103	-0.620502918	0
133	Foretinib	PI-103	0.112274884	0.311572293
134	Talazoparib	PI-103	-0.487657949	3.95E-06
135	Roscovitine	PI-103	-0.579215818	1.80E-08
136	Etoposide	PI-103	0.207233114	0.060266755
137	NU-7441	PI-103	0.002749675	0.980348723
138	Nilotinib	PI-103	0.220561689	0.045292505
139	Saracatinib	PI-103	-0.375005247	0.000521604
140	BX-912	PI-103	0.199445867	0.070744951
141	CHIR-99021	Lapatinib	-0.819172159	0
142	Paclitaxel	Lapatinib	-0.154548508	0.162719936
143	Erlotinib	Lapatinib	0.291843332	0.007619552
144	Sorafenib	Lapatinib	0.541727887	2.02E-07
145	HG-5-88-01	Lapatinib	-0.59861047	3.63E-09
146	Doxorubicin	Lapatinib	-0.626610974	0
147	PI-103	Lapatinib	0.249968515	0.022900049
148	Lapatinib	Lapatinib	1	0
149	Midostaurin	Lapatinib	-0.82798791	0
150	Camptothecin	Lapatinib	-0.690210319	0
151	BX-795	Lapatinib	-0.764535494	0
152	Trametinib	Lapatinib	-0.244553125	0.026106995
153	Foretinib	Lapatinib	-0.628122245	0
154	Talazoparib	Lapatinib	-0.696087486	0
155	Roscovitine	Lapatinib	-0.030309391	0.785233402
156	Etoposide	Lapatinib	-0.667436296	0
157	NU-7441	Lapatinib	-0.613072499	3.86E-10
158	Nilotinib	Lapatinib	-0.411968431	0.000124985
159	Saracatinib	Lapatinib	0.318647412	0.003461649
160	BX-912	Lapatinib	-0.678476974	0
161	CHIR-99021	Midostaurin	0.849859368	0
162	Paclitaxel	Midostaurin	0.004659754	0.966651788
163	Erlotinib	Midostaurin	-0.038033668	0.73234276
164	Sorafenib	Midostaurin	-0.673208513	0
165	HG-5-88-01	Midostaurin	0.61475169	1.91E-10
166	Doxorubicin	Midostaurin	0.702699299	0
167	PI-103	Midostaurin	-0.017190714	0.877216135
168	Lapatinib	Midostaurin	-0.82798791	0
169	Midostaurin	Midostaurin	1	0
170	Camptothecin	Midostaurin	0.765522018	0
171	BX-795	Midostaurin	0.899122623	0
172	Trametinib	Midostaurin	0.064292011	0.562932076
173	Foretinib	Midostaurin	0.739158725	0
174	Talazoparib	Midostaurin	0.671571303	0
175	Roscovitine	Midostaurin	-0.178351035	0.106643954
176	Etoposide	Midostaurin	0.724612737	0
177	NU-7441	Midostaurin	0.806263381	0
178	Nilotinib	Midostaurin	0.509067629	1.29E-06
179	Saracatinib	Midostaurin	-0.457411528	1.72E-05
180	BX-912	Midostaurin	0.775786071	0
181	CHIR-99021	Camptothecin	0.751857605	0
182	Paclitaxel	Camptothecin	0.059905126	0.589916237
183	Erlotinib	Camptothecin	-0.153268125	0.166263248
184	Sorafenib	Camptothecin	-0.527643676	4.59E-07
185	HG-5-88-01	Camptothecin	0.651945762	0
186	Doxorubicin	Camptothecin	0.420175475	8.91E-05
187	PI-103	Camptothecin	-0.205973721	0.061869772
188	Lapatinib	Camptothecin	-0.690210319	0
189	Midostaurin	Camptothecin	0.765522018	0
190	Camptothecin	Camptothecin	1	0
191	BX-795	Camptothecin	0.826266739	0
192	Trametinib	Camptothecin	0.475525797	7.24E-06
193	Foretinib	Camptothecin	0.713865917	0
194	Talazoparib	Camptothecin	0.814617354	0
195	Roscovitine	Camptothecin	-0.173124554	0.117437271
196	Etoposide	Camptothecin	0.544099744	1.76E-07
197	NU-7441	Camptothecin	0.743545611	0
198	Nilotinib	Camptothecin	0.599806893	3.22E-09
199	Saracatinib	Camptothecin	-0.427857773	6.44E-05
200	BX-912	Camptothecin	0.649028168	0
201	CHIR-99021	BX-795	0.755761723	0
202	Paclitaxel	BX-795	-0.010054154	0.928034623
203	Erlotinib	BX-795	-0.088955124	0.423122676
204	Sorafenib	BX-795	-0.765983796	0
205	HG-5-88-01	BX-795	0.723920071	0
206	Doxorubicin	BX-795	0.620481928	0
207	PI-103	BX-795	0.000104949	0.999322302
208	Lapatinib	BX-795	-0.764535494	0
209	Midostaurin	BX-795	0.899122623	0
210	Camptothecin	BX-795	0.826266739	0
211	BX-795	BX-795	1	0
212	Trametinib	BX-795	0.195772638	0.076174929
213	Foretinib	BX-795	0.792703917	0
214	Talazoparib	BX-795	0.748940011	0
215	Roscovitine	BX-795	-0.367218001	0.000691101
216	Etoposide	BX-795	0.753452836	0
217	NU-7441	BX-795	0.7454347	0
218	Nilotinib	BX-795	0.689181814	0
219	Saracatinib	BX-795	-0.613177448	3.73E-10
220	BX-912	BX-795	0.864111498	0
221	CHIR-99021	Trametinib	0.345661391	0.001455821
222	Paclitaxel	Trametinib	0.278997523	0.010859135
223	Erlotinib	Trametinib	-0.365475841	0.000735341
224	Sorafenib	Trametinib	0.096658411	0.383958783
225	HG-5-88-01	Trametinib	0.368120566	0.000669152
226	Doxorubicin	Trametinib	-0.258595357	0.018488265
227	PI-103	Trametinib	-0.620502918	0
228	Lapatinib	Trametinib	-0.244553125	0.026106995
229	Midostaurin	Trametinib	0.064292011	0.562932076
230	Camptothecin	Trametinib	0.475525797	7.24E-06
231	BX-795	Trametinib	0.195772638	0.076174929
232	Trametinib	Trametinib	1	0
233	Foretinib	Trametinib	0.134776038	0.223970669
234	Talazoparib	Trametinib	0.601276185	2.76E-09
235	Roscovitine	Trametinib	0.206519458	0.061170912
236	Etoposide	Trametinib	-0.141912598	0.200222775
237	NU-7441	Trametinib	0.180743881	0.101968611
238	Nilotinib	Trametinib	0.241572562	0.02802993
239	Saracatinib	Trametinib	0.111414298	0.315313787
240	BX-912	Trametinib	0.002854624	0.97959596
241	CHIR-99021	Foretinib	0.720288821	0
242	Paclitaxel	Foretinib	-0.137756601	0.213821688
243	Erlotinib	Foretinib	-0.062276982	0.57525369
244	Sorafenib	Foretinib	-0.529910583	4.04E-07
245	HG-5-88-01	Foretinib	0.474791151	7.50E-06
246	Doxorubicin	Foretinib	0.535116074	2.99E-07
247	PI-103	Foretinib	0.112274884	0.311572293
248	Lapatinib	Foretinib	-0.628122245	0
249	Midostaurin	Foretinib	0.739158725	0
250	Camptothecin	Foretinib	0.713865917	0
251	BX-795	Foretinib	0.792703917	0
252	Trametinib	Foretinib	0.134776038	0.223970669
253	Foretinib	Foretinib	1	0
254	Talazoparib	Foretinib	0.484425507	4.65E-06
255	Roscovitine	Foretinib	-0.256538349	0.01946756
256	Etoposide	Foretinib	0.606187817	1.51E-09
257	NU-7441	Foretinib	0.697304899	0
258	Nilotinib	Foretinib	0.535451912	2.93E-07
259	Saracatinib	Foretinib	-0.533310944	3.32E-07
260	BX-912	Foretinib	0.732861761	0
261	CHIR-99021	Talazoparib	0.68095378	0
262	Paclitaxel	Talazoparib	0.357793544	0.000963006
263	Erlotinib	Talazoparib	-0.313001133	0.004110942
264	Sorafenib	Talazoparib	-0.468809034	1.00E-05
265	HG-5-88-01	Talazoparib	0.705931741	0
266	Doxorubicin	Talazoparib	0.376831367	0.000487828
267	PI-103	Talazoparib	-0.487657949	3.95E-06
268	Lapatinib	Talazoparib	-0.696087486	0
269	Midostaurin	Talazoparib	0.671571303	0
270	Camptothecin	Talazoparib	0.814617354	0
271	BX-795	Talazoparib	0.748940011	0
272	Trametinib	Talazoparib	0.601276185	2.76E-09
273	Foretinib	Talazoparib	0.484425507	4.65E-06
274	Talazoparib	Talazoparib	1	0
275	Roscovitine	Talazoparib	-0.002854624	0.97959596
276	Etoposide	Talazoparib	0.496137862	2.55E-06
277	NU-7441	Talazoparib	0.546933378	1.48E-07
278	Nilotinib	Talazoparib	0.48037446	5.69E-06
279	Saracatinib	Talazoparib	-0.265710927	0.015421159
280	BX-912	Talazoparib	0.542063725	1.98E-07
281	CHIR-99021	Roscovitine	0.017295663	0.876472001
282	Paclitaxel	Roscovitine	0.67377524	0
283	Erlotinib	Roscovitine	-0.29923177	0.006172084
284	Sorafenib	Roscovitine	0.694618194	0
285	HG-5-88-01	Roscovitine	-0.232337014	0.034769099
286	Doxorubicin	Roscovitine	-0.104991394	0.344152639
287	PI-103	Roscovitine	-0.579215818	1.80E-08
288	Lapatinib	Roscovitine	-0.030309391	0.785233402
289	Midostaurin	Roscovitine	-0.178351035	0.106643954
290	Camptothecin	Roscovitine	-0.173124554	0.117437271
291	BX-795	Roscovitine	-0.367218001	0.000691101
292	Trametinib	Roscovitine	0.206519458	0.061170912
293	Foretinib	Roscovitine	-0.256538349	0.01946756
294	Talazoparib	Roscovitine	-0.002854624	0.97959596
295	Roscovitine	Roscovitine	1	0
296	Etoposide	Roscovitine	-0.313504891	0.00404888
297	NU-7441	Roscovitine	-0.099596994	0.369614998
298	Nilotinib	Roscovitine	-0.484131649	4.72E-06
299	Saracatinib	Roscovitine	0.76336006	0
300	BX-912	Roscovitine	-0.429473994	6.01E-05
301	CHIR-99021	Etoposide	0.51425213	9.71E-07
302	Paclitaxel	Etoposide	0.119096595	0.282939072
303	Erlotinib	Etoposide	-0.027790605	0.802707331
304	Sorafenib	Etoposide	-0.717476176	0
305	HG-5-88-01	Etoposide	0.676021158	0
306	Doxorubicin	Etoposide	0.882918433	0
307	PI-103	Etoposide	0.207233114	0.060266755
308	Lapatinib	Etoposide	-0.667436296	0
309	Midostaurin	Etoposide	0.724612737	0
310	Camptothecin	Etoposide	0.544099744	1.76E-07
311	BX-795	Etoposide	0.753452836	0
312	Trametinib	Etoposide	-0.141912598	0.200222775
313	Foretinib	Etoposide	0.606187817	1.51E-09
314	Talazoparib	Etoposide	0.496137862	2.55E-06
315	Roscovitine	Etoposide	-0.313504891	0.00404888
316	Etoposide	Etoposide	1	0
317	NU-7441	Etoposide	0.483585912	4.85E-06
318	Nilotinib	Etoposide	0.631354687	0
319	Saracatinib	Etoposide	-0.428130641	6.36E-05
320	BX-912	Etoposide	0.874144662	0
321	CHIR-99021	NU-7441	0.782691743	0
322	Paclitaxel	NU-7441	-0.019961379	0.857608824
323	Erlotinib	NU-7441	0.162650602	0.14158952
324	Sorafenib	NU-7441	-0.376621468	0.000491606
325	HG-5-88-01	NU-7441	0.590844213	7.34E-09
326	Doxorubicin	NU-7441	0.490407624	3.43E-06
327	PI-103	NU-7441	0.002749675	0.980348723
328	Lapatinib	NU-7441	-0.613072499	3.86E-10
329	Midostaurin	NU-7441	0.806263381	0
330	Camptothecin	NU-7441	0.743545611	0
331	BX-795	NU-7441	0.7454347	0
332	Trametinib	NU-7441	0.180743881	0.101968611
333	Foretinib	NU-7441	0.697304899	0
334	Talazoparib	NU-7441	0.546933378	1.48E-07
335	Roscovitine	NU-7441	-0.099596994	0.369614998
336	Etoposide	NU-7441	0.483585912	4.85E-06
337	NU-7441	NU-7441	1	0
338	Nilotinib	NU-7441	0.532996096	3.38E-07
339	Saracatinib	NU-7441	-0.346396037	0.001420461
340	BX-912	NU-7441	0.56624407	4.38E-08
341	CHIR-99021	Nilotinib	0.459132698	1.59E-05
342	Paclitaxel	Nilotinib	-0.04655556	0.675420572
343	Erlotinib	Nilotinib	0.198564292	0.072018725
344	Sorafenib	Nilotinib	-0.610742622	7.03E-10
345	HG-5-88-01	Nilotinib	0.750556232	0
346	Doxorubicin	Nilotinib	0.511733345	1.11E-06
347	PI-103	Nilotinib	0.220561689	0.045292505
348	Lapatinib	Nilotinib	-0.411968431	0.000124985
349	Midostaurin	Nilotinib	0.509067629	1.29E-06
350	Camptothecin	Nilotinib	0.599806893	3.22E-09
351	BX-795	Nilotinib	0.689181814	0
352	Trametinib	Nilotinib	0.241572562	0.02802993
353	Foretinib	Nilotinib	0.535451912	2.93E-07
354	Talazoparib	Nilotinib	0.48037446	5.69E-06
355	Roscovitine	Nilotinib	-0.484131649	4.72E-06
356	Etoposide	Nilotinib	0.631354687	0
357	NU-7441	Nilotinib	0.532996096	3.38E-07
358	Nilotinib	Nilotinib	1	0
359	Saracatinib	Nilotinib	-0.51966752	7.20E-07
360	BX-912	Nilotinib	0.787855254	0
361	CHIR-99021	Saracatinib	-0.275156375	0.012037524
362	Paclitaxel	Saracatinib	0.48392175	4.77E-06
363	Erlotinib	Saracatinib	-0.187565593	0.089519201
364	Sorafenib	Saracatinib	0.683745435	0
365	HG-5-88-01	Saracatinib	-0.294257168	0.007116722
366	Doxorubicin	Saracatinib	-0.266319634	0.015180565
367	PI-103	Saracatinib	-0.375005247	0.000521604
368	Lapatinib	Saracatinib	0.318647412	0.003461649
369	Midostaurin	Saracatinib	-0.457411528	1.72E-05
370	Camptothecin	Saracatinib	-0.427857773	6.44E-05
371	BX-795	Saracatinib	-0.613177448	3.73E-10
372	Trametinib	Saracatinib	0.111414298	0.315313787
373	Foretinib	Saracatinib	-0.533310944	3.32E-07
374	Talazoparib	Saracatinib	-0.265710927	0.015421159
375	Roscovitine	Saracatinib	0.76336006	0
376	Etoposide	Saracatinib	-0.428130641	6.36E-05
377	NU-7441	Saracatinib	-0.346396037	0.001420461
378	Nilotinib	Saracatinib	-0.51966752	7.20E-07
379	Saracatinib	Saracatinib	1	0
380	BX-912	Saracatinib	-0.543616977	1.81E-07
381	CHIR-99021	BX-912	0.593740817	5.72E-09
382	Paclitaxel	BX-912	0.015364594	0.890180639
383	Erlotinib	BX-912	-0.008752781	0.937338954
384	Sorafenib	BX-912	-0.812287477	0
385	HG-5-88-01	BX-912	0.733323538	0
386	Doxorubicin	BX-912	0.771315226	0
387	PI-103	BX-912	0.199445867	0.070744951
388	Lapatinib	BX-912	-0.678476974	0
389	Midostaurin	BX-912	0.775786071	0
390	Camptothecin	BX-912	0.649028168	0
391	BX-795	BX-912	0.864111498	0
392	Trametinib	BX-912	0.002854624	0.97959596
393	Foretinib	BX-912	0.732861761	0
394	Talazoparib	BX-912	0.542063725	1.98E-07
395	Roscovitine	BX-912	-0.429473994	6.01E-05
396	Etoposide	BX-912	0.874144662	0
397	NU-7441	BX-912	0.56624407	4.38E-08
398	Nilotinib	BX-912	0.787855254	0
399	Saracatinib	BX-912	-0.543616977	1.81E-07
400	BX-912	BX-912	1	0
